# Supplementary material for: Phylogenetic Relatedness and Genome Structure of Yersinia ruckeri Revealed by Whole Genome Sequencing and a Comparative Analysis
Source: Front Microbiol. 2021 Nov 18;12:782415. doi: 10.3389/fmicb.2021.782415 (PMC8640586; doi:10.3389/fmicb.2021.782415)
Supplement: Supplementary file 5 [file Table_1.XLSX]

## Sheet: Index
Supplementary Tables
Table S1: An overview of the complete genomes of the ten Yersinia ruckeri strains
Table S2: In silico functional annotation of genes present in the chromosome of the ten Yersnia ruckeri strains by using the Cluster of Orthologous Groups (COG)
Table S3: In silico functional annotation of genes present in the nine plasmids Yersnia ruckeri strains by using the Cluster of Orthologous Groups (COG)
Table S4: List of Yersinia strains' genomes used in the comparison to Yersinia ruckeri strains sequenced in this study.
Table S5: Percentage of nucleotide similarity of the 16S rRNA genes extracted from the whole genomes of representative strains of the genus Yersinia downloaded from the NCBI as well as the ten Yersinia ruckeri strains sequenced in this study.
Table S6: Results of average nucleotide identity
Table S7: Genes specifically present or absent in Yersinia ruckeri genomes
Table S8: In silico functional annotation of genes present in the species complex 1 and Yersinia ruckeri strains by using the Cluster of Orthologous Groups (COG)
Table S9: Genes identified in the Yersinia ruckeri strains as specific for the species but not present in other Yersinia species based on genome wide association studies of the pangenome. Shown are specific genes that form clusters (referred to as genomic region) in genome of the type strain.
Table S10: strains additionally included in the comparative analysis of Yersinia ruckeri genomes

## Sheet: S1
Table S1: An overview of the complete genomes of the ten Yersinia ruckeri strains
Feature	16Y0180	17Y0153	17Y0155	17Y0157	17Y0159	17Y0161	17Y0163	17Y0189	17Y0412	17Y0414
Pacific Bioscience SMRT® sequencing
n. of bases	632133554	716019730	818182692	701339222	1058396962	1276956896	977721987	774599379	941917070	1112021003
n. of reads	76672	74081	83085	70592	86685	89763	92078	76914	74457	81533
N50 read length (bp)	10855	12461	12581	13503	16980	19303	14664	13164	17014	18774
Mean read length (bp)	8244	9665	9847	9935	12209	14225	10618	1007	1265	13638
Mean sequencing depth	129.9	161.99	169.31	141.24	172.9	248.25	215.32	168.53	175.93	199.16
Illumina sequencing
n. of bases	608614896	194090455	322460678	180017799	197177974	260455999	512920351	274350829	686936084	403320012
n. of reads	608614896	194090455	322460678	180017799	197177974	260455999	512920351	274350829	686936084	403320012
Mean sequencing depth*	164.5	52.5	87.2	48.7	53.3	70.4	138.6	74.2	185.7	109.0
Assembly statistics
Chromosome size (Mb)	3696254	3797009	3791351	3719931	3785565	3678154	3778702	3800857	3814974	3779785
GC content (%)	47.51	47.53	47.54	47.64	47.51	47.54	47.47	47.57	47.62	47.60
n. of plasmids	1	1	1		3			1	1	1
Plasmid A size (kb)	103.88	103.83	103.88		84.97			103.85	83.65	59.46
Plasmid B size (kb)					28.68
Plasmid C size (kb)					23.76
Annotation statistics (chromosome)
n. of coding sequences	3287	3419	3393	3282	3434	3267	3390	3427	3460	3383
Coding density (%)	84.04	84.11	84.04	84.06	84.19	84.25	84.40	84.02	84.42	84.46
n. of rRNA operons	7	7	7	7	7	7	7	7	7	7
n. of tRNA	81	83	82	83	84	83	83	82	83	83
n. of pseudogenes	217	228	223	175	187	160	148	242	200	161
*Mean theoretical sequencing calculated based on the length of reference Y. ruckeri genome, Big Creek 74 (accession GCF000964565.1, size = 3,699,725 bp)

## Sheet: S2
Table S2: In silico functional annotation of genes present in the chromosome of the ten Yersnia ruckeri strains by using the Cluster of Orthologous Groups (COG)
		16Y0180	17Y0153	17Y0155	17Y0157	17Y0159	17Y0161	17Y0163	17Y0189	17Y0412	17Y0414
Total amount of input sequences:		3287	3419	3393	3282	3434	3267	3390	3427	3460	3383
Total number of sequence with assigned COG category		3056	3139	3124	3046	3131	3037	3085	3141	3166	3111
Percentage of CDS with assigned COG category per genome (%)		92.9723	91.8105	92.0719	92.8093	91.1765	92.9599	91.0029	91.6545	91.5029	91.9598
Total number of sequences with more than one COG category		193	198	195	194	196	189	192	196	201	199
Cluster of Orthologous Groups (COG) Categories Distribution
Information Storage and Processing:
Replication, recombination and repair (L):	L	199	197	196	174	199	171	169	204	191	184
Transcription (K):	K	235	242	242	244	245	242	244	243	250	248
Translation, ribosomal structure and biogenesis (J):	J	208	209	207	209	213	207	207	208	212	209
RNA processing and modification (A):	A	1	1	1	1	1	1	1	1	1	1
Total:		643	649	646	628	658	621	621	656	654	642
Percentage		23.9389	23.7208	23.6543	23.3892	24.2447	23.4428	23.2933	23.9154	23.8599	23.6726
Cellular Processes and Signaling:
Cell wall/membrane/envelope biogenesis (M):	M	217	226	224	217	217	213	222	225	223	220
Signal transduction mechanisms (T):	T	106	107	108	106	107	104	106	108	107	106
Defense mechanisms (V):	V	28	28	28	34	26	26	28	29	28	28
Posttranslational modification, protein turnover, chaperones (O):	O	89	93	92	88	88	87	88	91	89	89
Nuclear structure (Y):	Y	0	0	0	0	0	0	0	0	0	0
Intracellular trafficking, secretion, and vesicular transport (U):	U	202	215	212	205	201	192	195	213	219	212
Extracellular structures (W):	W	0	0	0	0	0	0	0	0	0	0
Cell motility (N):	N	105	105	105	109	114	105	106	108	114	114
Cytoskeleton (Z):	Z	0	0	0	0	0	0	0	0	0	0
Cell cycle control, cell division, chromosome partitioning (D):	D	49	50	51	48	53	53	48	50	52	51
Total:		796	824	820	807	806	780	793	824	832	820
Percentage		29.6351	30.117	30.0256	30.0559	29.6979	29.4451	29.7449	30.0401	30.3539	30.236
Metabolism:
Carbohydrate transport and metabolism (G):	G	175	179	179	177	176	178	181	178	176	174
Amino acid transport and metabolism (E):	E	262	262	262	257	254	256	254	262	259	258
Inorganic ion transport and metabolism (P):	P	196	200	202	200	203	199	198	201	199	198
Energy production and conversion (C):	C	181	183	183	184	183	182	184	183	183	183
Secondary metabolites biosynthesis, transport and catabolism (Q):	Q	48	50	50	47	46	46	47	50	48	48
Nucleotide transport and metabolism (F):	F	156	156	156	158	156	157	161	156	156	156
Lipid transport and metabolism (I):	I	77	78	78	73	73	74	72	78	76	75
Coenzyme transport and metabolism (H):	H	152	155	155	154	159	156	155	155	158	158
Total:		1247	1263	1265	1250	1250	1248	1252	1263	1255	1250
Percentage		46.4259	46.1623	46.32	46.5549	46.0575	47.1121	46.9617	46.0445	45.7862	46.0914
Total genes annotated with known COG function		2686	2736	2731	2685	2714	2649	2666	2743	2741	2712
Poorly Characterized:
Function unknown (S):	S	589	627	614	580	638	602	636	620	651	623

## Sheet: S3
Table S3: In silico functional annotation of genes present in the nine plasmids Yersnia ruckeri strains by using the Cluster of Orthologous Groups (COG)
		plasmid_16Y0180	plasmid_17Y0153	plasmid_17Y0155	plasmid_17Y0159_1	plasmid_17Y0159_2	plasmid_17Y0159_3	plasmid_17Y0189	plasmid_17Y0412	plasmid_17Y0414
Total amount of input sequences:		100	101	99	97	25	39	96	87	65
Total number of sequence with assigned COG category		60	59	59	81	20	20	59	49	26
Percentage of CDS with assigned COG category per genome (%)		60	58.4158	59.596	83.5052	80	51.2821	61.4583	56.3218	40
Total number of sequences with more than one COG category		7	7	7	6	3	1	7	7	1
Cluster of Orthologous Groups (COG) Categories Distribution
Information Storage and Processing:
Replication, recombination and repair (L):	L	16	16	16	31	6	3	16	8	4
Transcription (K):	K	5	5	5	6	1	0	5	5	2
Cellular Processes and Signaling:
Cell wall/membrane/envelope biogenesis (M):	M	3	3	3	5	2	1	3	3	1
Signal transduction mechanisms (T):	T	0	0	0	2	1	0	0	1	0
Defense mechanisms (V):	V	1	1	1	0	0	0	1	1	1
Posttranslational modification, protein turnover, chaperones (O):	O	1	1	1	1	1	1	1	2	3
Intracellular trafficking, secretion, and vesicular transport (U):	U	11	11	11	7	2	8	11	11	3
Cell motility (N):	N	5	5	5	2	0	1	5	5	0
Cell cycle control, cell division, chromosome partitioning (D):	D	5	5	4	3	1	1	5	1	2
Metabolism:
Carbohydrate transport and metabolism (G):	G	2	2	2	3	0	0	2	1	0
Amino acid transport and metabolism (E):	E	1	1	1	4	1	0	1	0	0
Inorganic ion transport and metabolism (P):	P	0	0	0	3	1	0	0	1	0
Energy production and conversion (C):	C	1	1	1	4	0	0	1	0	1
Lipid transport and metabolism (I):	I	1	1	1	1	0	0	1	1	0
Poorly Characterized:
Function unknown (S):	S	15	14	15	15	7	6	14	16	10

## Sheet: S4
Table S4. List of Yersinia strains' genomes used in the comparison to Yersinia ruckeri strains sequenced in this study.
n.	Sample ID	RefSeq/GenBank accession	Strain name	Yersinia species	RefSeq category	Assembly level	NCBI taxonomic ID	n. non-coding genes	n. coding sequences (CDS)	n. pseudogenes	Total number of genes	BioProject accession	BioSample accession	Total length	GC content	n. contigs	n. scaffolds	L50 contig	L50 scaffold	N50 contig	N50 scaffold
1	Yersinia-aldovae-GCF000834395.1-670-83	GCF_000834395.1	670-83	Yersinia aldovae	Reference genome	Complete Genome	1453495	115	3838	103	4056	PRJNA236105	SAMN03144720	4471090	47.69%	1	1	1	1	4471090	4471090
2	Yersinia-aldovae-GCF000173735.1-ATCC-35236	GCF_000173735.1	ATCC 35236	Yersinia aldovae	Type strain		527002	83	3560	308	3951	PRJNA29741	SAMN00005136	4304926	47.69%	210	210	16	16	86217	86217
3	Yersinia-aldovae-GCF001091225.1-IP06005	GCF_001091225.1	IP06005	Yersinia aldovae			29483	95	3699	129	3923	PRJEB2879	SAMEA1486457	4309478	47.70%	67	67	9	9	173735	173735
4	Yersinia-aleksiciae-GCF001319845.1-404-81	GCF_001319845.1	404/81	Yersinia aleksiciae	Reference genome		263819	81	4019	74	4174	PRJEB2117	SAMEA859928	4526044	48.84%	77	53	12	8	114184	212496
5	Yersinia-aleksiciae-GCF001047675.1-159**	GCF_001047675.1	159	Yersinia aleksiciae	Type strain	Complete Genome	263819	104	3465	64	3633	PRJNA288628	SAMN03801505	4000307	49.04%	1	1	1	1	4000307	4000307
6	Yersinia-aleksiciae-GCF001115185.1-IP27925	GCF_001115185.1	IP27925	Yersinia aleksiciae			263819	83	3927	102	4112	PRJEB2117	SAMEA859891	4490614	48.77%	54	53	9	8	166822	206831
7	Yersinia-alsatica-GCF902170305.1-IP38850T	GCF_902170305.1	IP38850T	Yersinia alsatica§*	Type strain§		29484	82	4433	60	4575	PRJEB33414	SAMEA5778892	5007657	47.57%	40	40	6	6	333228	333228
8	Yersinia-artesiana-GCF902726545.1-IP42281T	GCF_902726545.1	IP42281T	Yersinia artesiana§*	Type strain§		630	72	3889	70	4031	PRJEB36031	SAMEA6448862	4407320	47.79%	111	111	22	22	70392	70392
9	Yersinia-bercovieri-GCF001319545.1-3016-84	GCF_001319545.1	3016/84	Yersinia bercovieri	Reference genome		634	83	3822	70	3975	PRJEB2117	SAMEA859867	4339718	49.12%	69	41	12	7	122211	225202
10	Yersinia-bercovieri-GCF000167975.1-ATCC-43970	GCF_000167975.1	ATCC 43970	Yersinia bercovieri	Type strain		349968	95	3789	125	4009	PRJNA16104	SAMN00005351	4347293	48.90%	229	229	23	23	62682	62682
11	Yersinia-bercovieri-GCF001131685.1-127-84	GCF_001131685.1	127/84	Yersinia bercovieri			634	85	3981	65	4131	PRJEB2117	SAMEA859906	4460673	49.06%	34	32	6	6	273039	273039
12	Yersinia-bercovieri-GCF001319955.1-FE80217	GCF_001319955.1	FE80217	Yersinia bercovieri			634	77	3732	46	3855	PRJEB2117	SAMEA859958	4273558	49.09%	57	55	8	7	140676	140676
13	Yersinia-canariae-GCF009831415.1-NCTC-14382	GCF_009831415.1	NCTC 14382	Yersinia canariae	Reference genome & Type strain	Complete Genome	2607663	109	4104	78	4291	PRJNA563543	SAMN12676035	4710154	47.17%	1	1	1	1	4710154	4710154
14	Yersinia-enterocolitica-GCF000987925.1-FORC-002	GCF_000987925.1	FORC_002	Yersinia enterocolitica	Reference genome	Complete Genome	630	126	4226	65	4417	PRJNA279015	SAMN03434891	4837317	47.04%	2	2	1	1	4735535	4735535
15	Yersinia-enterocolitica-GCF001319325.1-ERL023784	GCF_001319325.1	ERL023784	Yersinia enterocolitica			630	80	4057	67	4204	PRJEB2116	SAMEA980130	4588962	47.04%	40	31	8	7	251835	267723
16	Yersinia-enterocolitica-GCF001085265.1-ERL053435	GCF_001085265.1	ERL053435	Yersinia enterocolitica			630	85	4154	48	4287	PRJEB2116	SAMEA980177	4654958	47.09%	36	34	6	6	254871	254871
17	Yersinia-enterocolitica-GCF000284955.1-647-5307	GCF_000284955.1	647/5307	Yersinia enterocolitica			940288	102	3758	214	4074	PRJEA61337	SAMEA2272063	4553105	45.60%	186	18	29	2	56111	949451
18	Yersinia-enterocolitica-GCF001160045.1-IP06077	GCF_001160045.1	IP06077	Yersinia enterocolitica			630	79	3864	346	4289	PRJEB2879	SAMEA1486408	4594630	46.79%	197	159	23	21	68179	70225
19	Yersinia-enterocolitica-GCF001050815.1-YE3094-96	GCF_001050815.1	YE3094/96	Yersinia enterocolitica			1262467	103	3875	313	4291	PRJEB666	SAMEA3146323	4666303	46.96%	5	1	1	1	3220768	4666303
20	Yersinia-enterocolitica-GCF000253175.1-Y11	GCF_000253175.1	Y11	Yersinia enterocolitica	Type strain	Complete Genome	930944	100	3908	205	4213	PRJEA60483	SAMEA2271938	4625880	46.97%	2	2	1	1	4553420	4553420
21	Yersinia-enterocolitica-GCF001219785.1-YE08-03	GCF_001219785.1	YE08/03	Yersinia enterocolitica			630	75	3862	104	4041	PRJEB2116	SAMEA980160	4445087	46.96%	146	129	19	17	67724	80010
22	Yersinia-enterocolitica-GCF001050775.1-YE149-02	GCF_001050775.1	YE149/02	Yersinia enterocolitica			1262465	97	3962	109	4168	PRJEB664	SAMEA3146304	4596919	47.04%	6	1	1	1	2857880	4596919
23	Yersinia-enterocolitica-GCF000192105.1-105.05R	GCF_000192105.1	105.05R	Yersinia enterocolitica		Complete Genome	994476	103	3891	181	4175	PRJNA53341	SAMN02603637	4621811	46.96%	2	2	1	1	4552107	4552107
24	Yersinia-enterocolitica-GCF001097785.1-1127	GCF_001097785.1	1127	Yersinia enterocolitica			630	78	3968	137	4183	PRJEB2117	SAMEA859857	4554392	46.81%	194	132	31	16	49692	79441
25	Yersinia-enterocolitica-GCF001151605.1-209-36-84	GCF_001151605.1	209-36/84	Yersinia enterocolitica			630	76	3878	124	4078	PRJEB2116	SAMEA980186	4449437	47.25%	129	112	20	17	71441	85142
26	Yersinia-entomophaga-GCF001656035.1-MH96	GCF_001656035.1	MH96	Yersinia entomophaga	Reference genome & Type strain	Complete Genome	935293	119	3715	76	3910	PRJNA267025	SAMN03177402	4275406	48.58%	5	1	2	1	1413478	4275406
27	Yersinia-entomophaga-GCF002192845.1-SCPM-O-B-7183	GCF_002192845.1	SCPM-O-B-7183	Yersinia entomophaga			935293	97	3510	294	3901	PRJNA269675	SAMN06344233	4223348	48.55%	93	93	11	11	126488	126488
28	Yersinia-frederiksenii-GCF000754805.1-ATCC-33641	GCF_000754805.1	ATCC 33641	Yersinia frederiksenii	Reference genome & Type strain		349966	111	4264	88	4463	PRJNA243534	SAMN02940921	4941872	46.97%	10	2	2	1	888967	4900185
29	Yersinia-frederiksenii-GCF001155565.1-3430	GCF_001155565.1	3430	Yersinia frederiksenii$			29484	86	4256	51	4393	PRJEB2117	SAMEA859970	4750863	46.74%	41	32	7	6	235308	300195
30	Yersinia-frederiksenii-GCF001090165.1-22714-85	GCF_001090165.1	22714/85	Yersinia frederiksenii$			29484	77	4418	85	4580	PRJEB2117	SAMEA859886	5009011	47.46%	87	74	11	9	160476	210595
31	Yersinia-frederiksenii-GCF001157485.1-28-85	GCF_001157485.1	28/85	Yersinia frederiksenii$			29484	86	4578	62	4726	PRJEB2117	SAMEA859869	5118009	47.65%	61	39	10	5	193183	267009
32	Yersinia-hibernica-GCF004124235.1-CFS1934	GCF_004124235.1	CFS1934	Yersinia hibernica	Reference genome & Type strain	Complete Genome	2339259	110	4213	102	4425	PRJNA491465	SAMN10078524	4803435	47.87%	2	2	1	1	4742939	4742939
33	Yersinia-intermedia-GCF009730055.1-FDAARGOS-730	GCF_009730055.1	FDAARGOS_730	Yersinia intermedia	Reference genome	Complete Genome	631	119	4323	78	4520	PRJNA231221	SAMN11056445	4928910	47.58%	1	1	1	1	4928910	4928910
34	Yersinia-intermedia-GCF001218045.1-182-02	GCF_001218045.1	182/02	Yersinia intermedia			631	84	4186	127	4397	PRJEB2117	SAMEA859882	4834048	47.51%	79	33	11	6	114994	353914
35	Yersinia-intermedia-GCF001166625.1-821-84	GCF_001166625.1	821/84	Yersinia intermedia			631	65	4516	157	4738	PRJEB2117	SAMEA859871	5110895	47.74%	191	156	26	14	48365	73731
36	Yersinia-intermedia-GCF001221165.1-93-02	GCF_001221165.1	93/02	Yersinia intermedia			631	72	4270	112	4454	PRJEB2117	SAMEA859863	4854264	47.73%	177	114	27	18	52761	78734
37	Yersinia-kristensenii-GCF900460525.1-NCTC11471	GCF_900460525.1	NCTC11471	Yersinia kristensenii	Reference genome		28152	114	4099	84	4297	PRJEB6403	SAMEA2580315	4733508	47.38%	3	3	1	1	4708938	4708938
38	Yersinia-kristensenii-GCF001153365.1-119-84	GCF_001153365.1	119/84	Yersinia kristensenii			28152	82	4123	94	4299	PRJEB2117	SAMEA859905	4771304	47.46%	57	56	4	4	271198	271198
39	Yersinia-kristensenii-GCF000173715.1-ATCC-33638	GCF_000173715.1	ATCC 33638	Yersinia kristensenii			527012	84	4243	257	4584	PRJNA29757	SAMN00005357	5042394	47.36%	153	153	13	13	105486	105486
40	Yersinia-kristensenii-GCF000834215.1-Y225	GCF_000834215.1	Y225	Yersinia kristensenii§$		Complete Genome	1454377	116	3946	69	4131	PRJNA236482	SAMN03010446	4550894	47.28%	2	2	1	1	4495532	4495532
41	Yersinia-massiliensis-GCF000312485.1-CCUG-53443	GCF_000312485.1	CCUG 53443	Yersinia massiliensis	Reference genome		1205683	79	4427	70	4576	PRJEB119	SAMEA2272758	5050276	47.08%	60	22	7	2	191225	792866
42	Yersinia-massiliensis-GCF001222845.1-112-02	GCF_001222845.1	112/02	Yersinia massiliensis§			29484	85	4270	111	4466	PRJEB2117	SAMEA859956	4997305	47.47%	112	61	17	6	89111	261732
43	Yersinia-massiliensis-GCF001218185.1-120-02	GCF_001218185.1	120/02	Yersinia massiliensis§			29484	78	4235	61	4374	PRJEB2117	SAMEA859860	4831215	47.59%	123	67	18	5	70770	240923
44	Yersinia-massiliensis-GCF001319565.1-3400-83	GCF_001319565.1	3400/83	Yersinia massiliensis§			29484	79	4311	65	4455	PRJEB2117	SAMEA859872	4872883	47.51%	105	84	16	13	80972	120636
45	Yersinia-mollaretii-GCF013282725.1-ATCC-43969	GCF_013282725.1	ATCC 43969	Yersinia mollaretii	Reference genome	Complete Genome	349967	113	3924	58	4095	PRJNA635101	SAMN15015919	4603534	49.06%	1	1	1	1	4603534	4603534
46	Yersinia-mollaretii-GCF001108385.1-IP22404	GCF_001108385.1	IP22404	Yersinia mollaretii			33060	88	4011	96	4195	PRJEB2117	SAMEA859854	4651958	48.90%	94	30	18	4	82547	456093
47	Yersinia-mollaretii-GCF001149645.1-IP25089	GCF_001149645.1	IP25089	Yersinia mollaretii			33060	84	4096	67	4247	PRJEB2117	SAMEA859879	4663449	49.39%	126	62	16	8	87900	223916
48	Yersinia-mollaretii-GCF001106265.1-YE8850	GCF_001106265.1	YE8850	Yersinia mollaretii§			630	83	4159	74	4316	PRJEB2116	SAMEA980208	4744149	49.29%	67	61	10	9	139926	222409
49	Yersinia-nurmii-GCF001112925.1-CIP110231	GCF_001112925.1	CIP110231	Yersinia nurmii	Reference genome		685706	90	3583	87	3760	PRJEB2879	SAMEA1486436	4143134	48.30%	46	45	5	5	324145	324145
50	Yersinia-pekkanenii-GCF001152565.1-A125KOH2	GCF_001152565.1	A125KOH2	Yersinia pekkanenii	Reference genome		1288385	76	4543	312	4931	PRJEB2117	SAMEA859875	5046986	47.34%	256	234	21	19	75405	101326
51	Yersinia-pekkanenii-GCF001244635.1-CIP110230	GCF_001244635.1	CIP110230	Yersinia pekkanenii			1288385	87	4552	340	4979	PRJEB2879	SAMEA1486427	5090979	47.42%	255	250	12	11	130730	140917
52	Yersinia-pestis-GCF000222975.1-A1122	GCF_000222975.1	A1122	Yersinia pestis	Reference genome	Complete Genome	1035377	96	3949	143	4188	PRJNA67155	SAMN02603531	4658411	47.63%	3	3	1	1	4553770	4553770
53	Yersinia-pestis-GCF000320445.1-2	GCF_000320445.1	2	Yersinia pestis			755866	31	3889	327	4247	PRJNA47685	SAMN02402993	4453910	47.93%	1057	1057	148	148	9482	9482
54	Yersinia-pestis-GCF000323445.1-5	GCF_000323445.1	5	Yersinia pestis			755880	32	3950	350	4332	PRJNA47685	SAMN02403006	4478071	47.56%	1008	1008	162	162	8819	8819
55	Yersinia-pestis-GCF000323505.1-7	GCF_000323505.1	7	Yersinia pestis			755889	31	3931	230	4192	PRJNA47685	SAMN02403009	4539616	47.54%	768	768	115	115	12162	12162
56	Yersinia-pestis-GCF000320425.1-12	GCF_000320425.1	12	Yersinia pestis			755859	32	3800	344	4176	PRJNA47685	SAMN02402991	4368767	47.97%	1092	1092	151	151	8897	8897
57	Yersinia-pestis-GCF000323645.1-91	GCF_000323645.1	91	Yersinia pestis			755893	32	3827	287	4146	PRJNA47685	SAMN02403016	4366271	47.69%	906	906	134	134	10202	10202
58	Yersinia-pestis-GCF000834825.1-Antiqua	GCF_000834825.1	Antiqua	Yersinia pestis		Complete Genome	360102	104	4007	310	4421	PRJNA240103	SAMN03174669	4884396	47.71%	4	4	1	1	4708024	4708024
59	Yersinia-proxima-GCA902170785.1-IP37424T	GCA_902170785.1	IP37424T	Yersinia proxima§*			630					PRJEB33414	SAMEA5778935	4716658	47.04%	24				490559
60	Yersinia-pseudotuberculosis-GCF900637475.1-NCTC10275	GCF_900637475.1	NCTC10275	Yersinia pseudotuberculosis	Reference genome	Complete Genome	633	114	3803	130	4047	PRJEB6403	SAMEA4442458	4610200	47.54%	1	1	1	1	4610200	4610200
61	Yersinia-pseudotuberculosis-GCF001319705.1-IP32881	GCF_001319705.1	IP32881	Yersinia pseudotuberculosis			633	81	4183	200	4464	PRJEB2117	SAMEA859899	4921823	47.35%	96	91	12	12	114859	114859
62	Yersinia-pseudotuberculosis-GCF001319725.1-PT682	GCF_001319725.1	PT682	Yersinia pseudotuberculosis			633	80	3985	113	4178	PRJEB2117	SAMEA859910	4714881	47.38%	107	106	12	12	119992	119992
63	Yersinia-pseudotuberculosis-GCF001319765.1-260	GCF_001319765.1	260	Yersinia pseudotuberculosis			633	82	3938	132	4152	PRJEB2117	SAMEA859920	4633967	47.45%	79	76	9	9	156005	156005
64	Yersinia-pseudotuberculosis-GCF001319785.1-IP33250	GCF_001319785.1	IP33250	Yersinia pseudotuberculosis			633	81	4030	136	4247	PRJEB2117	SAMEA859921	4727629	47.37%	87	86	10	10	115876	115876
65	Yersinia-pseudotuberculosis-GCF001319885.1-OK6088	GCF_001319885.1	OK6088	Yersinia pseudotuberculosis			633	85	4141	165	4391	PRJEB2117	SAMEA859934	4850145	47.34%	190	122	28	11	55511	135476
66	Yersinia-rochesterensis-GCF902170605.1-IP35638T	GCF_902170605.1	IP35638T	Yersinia rochesterensis$*			1604335	80	3718	83	3881	PRJEB33414	SAMEA5778911	4321428	47.76%	156	156	24	24	53638	53638
67	Yersinia-rohdei-GCF000834455.1-YRA	GCF_000834455.1	YRA	Yersinia rohdei	Reference genome	Complete Genome	29485	114	3711	62	3887	PRJNA240109	SAMN03144976	4372253	47.03%	1	1	1	1	4372253	4372253
68	Yersinia-rohdei-GCF001320025.1-3343	GCF_001320025.1	3343	Yersinia rohdei			29485	87	3858	57	4002	PRJEB2117	SAMEA859969	4372567	47.01%	51	46	9	6	159441	213607
69	Yersinia-rohdei-GCF001223385.1-56-02	GCF_001223385.1	56/02	Yersinia rohdei			29485	78	3720	62	3860	PRJEB2117	SAMEA859848	4291438	47.02%	77	61	13	9	103766	137636
70	Yersinia-rohdei-GCF001217805.1-68-02	GCF_001217805.1	68/02	Yersinia rohdei			29485	82	3818	69	3969	PRJEB2117	SAMEA859954	4391197	46.92%	81	46	13	8	110491	167622
71	Yersinia-rohdei-GCF001152185.1-82589	GCF_001152185.1	82589	Yersinia rohdei			29485	85	3966	72	4123	PRJEB2117	SAMEA859904	4481335	47.01%	44	44	6	6	240792	240792
72	Yersinia-rohdei-GCF000173775.1-ATCC-43380	GCF_000173775.1	ATCC 43380	Yersinia rohdei			527004	72	3690	110	3872	PRJNA29767	SAMN00005360	4317478	46.97%	141	141	12	12	115868	115868
73	Yersinia-ruckeri-GCF000964565.1-Big-Creek-74	GCF_000964565.1	Big Creek 74	Yersinia ruckeri	Reference genome	Complete Genome	29486	117	3163	67	3347	PRJNA278621	SAMN03421018	3699725	47.64%	1	1	1	1	3699725	3699725
74	Yersinia-ruckeri-GCF000737165.1-37551	GCF_000737165.1	37551	Yersinia ruckeri			29486	83	3315	74	3472	PRJNA253851	SAMN02894447	3775486	47.62%	75	75	9	9	168640	168640
75	Yersinia-ruckeri-GCF000754815.1-ATCC-29473	GCF_000754815.1	ATCC 29473	Yersinia ruckeri			527005	91	3249	100	3440	PRJNA243513	SAMN02940942	3772809	47.43%	15	2	2	1	922553	3672847
76	Yersinia-ruckeri-GCF000824965.1-CSF007-82	GCF_000824965.1	CSF007-82	Yersinia ruckeri			29486	94	3321	98	3513	PRJEB6967	SAMEA2698059	3830515	47.41%	64	63	7	7	160889	160889
77	Yersinia-ruckeri-GCF001172905.1-OMBL4	GCF_001172905.1	OMBL4	Yersinia ruckeri			29486	87	3212	77	3376	PRJEB2117	SAMEA859856	3684890	47.61%	95	36	20	5	65616	190485
78	Yersinia-ruckeri-GCF001166725.1-RS41	GCF_001166725.1	RS41	Yersinia ruckeri			29486	82	3307	94	3483	PRJEB2117	SAMEA859855	3818803	47.36%	129	60	21	7	51487	126850
79	Yersinia-ruckeri-GCF000775355.2-SC09	GCF_000775355.2	SC09	Yersinia ruckeri		Complete Genome	29486	115	3428	60	3603	PRJNA263861	SAMN03112801	3930827	47.49%	3	3	1	1	3799871	3799871
80	Yersinia-ruckeri-GCF000834255.1-YRB	GCF_000834255.1	YRB	Yersinia ruckeri		Complete Genome	29486	113	3070	75	3258	PRJNA237812	SAMN03010447	3605216	47.50%	1	1	1	1	3605216	3605216
81	Yersinia-similis-GCF000582515.1-228	GCF_000582515.1	228	Yersinia similis	Reference genome	Complete Genome	367190	118	4161	202	4481	PRJNA238010	SAMN02640350	4964409	46.98%	2	2	1	1	4903722	4903722
82	Yersinia-similis-GCF001053095.1-Y228	GCF_001053095.1	Y228	Yersinia similis			367190	82	4152	206	4440	PRJEB2117	SAMEA859916	4853786	46.83%	104	104	12	12	136925	136925
83	Yersinia-similis-GCF001114105.1-Y233	GCF_001114105.1	Y233	Yersinia similis			367190	86	4143	228	4457	PRJEB2117	SAMEA859913	4867714	46.86%	151	149	14	14	137002	137002
84	Yersinia-similis-GCF001319745.1-Y252	GCF_001319745.1	Y252	Yersinia similis			367190	84	4259	242	4585	PRJEB2117	SAMEA859915	5004030	46.99%	173	168	19	17	87618	91187
85	Yersinia-similis-GCF001136465.1-MW109-2	GCF_001136465.1	MW109-2	Yersinia similis			367190	82	3909	208	4199	PRJEB2117	SAMEA859914	4669155	46.84%	107	103	12	12	104673	104673
86	Yersinia-similis-GCF001140625.1-R819	GCF_001140625.1	R819	Yersinia similis			367190	83	4015	184	4282	PRJEB2117	SAMEA859929	4766117	46.88%	107	106	12	12	141384	141384
87	Yersinia-thracica-GCF902170565.1-IP34646T	GCF_902170565.1	IP34646T	Yersinia thracica§*			28152	78	3729	107	3914	PRJEB33414	SAMEA5778908	4311418	47.41%	140	140	16	16	83965	83965
88	Yersinia-vastinensis-GCF902726565.1-IP38594T	GCF_902726565.1	IP38594T	Yersinia vastinensis§*			29484	87	4022	45	4154	PRJEB36031	SAMEA6448864	4521316	46.90%	45	45	5	5	362256	362256
89	Yersinia-wautersii-GCF001319825.1-WP-931201	GCF_001319825.1	WP-931201	Yersinia wautersii			1341643	80	4076	202	4358	PRJEB2117	SAMEA859925	4858848	47.33%	104	103	15	15	112973	114039
90	Yersinia-wautersii-GCF001123345.1-Y428	GCF_001123345.1	Y428	Yersinia wautersii§			633	81	4086	264	4431	PRJEB2117	SAMEA859940	4857504	47.19%	96	94	13	13	116062	116062
	§according to Savin et al 2019, Le Guern et al 2020 and Nguyen et al 2021
	*novel species of Yersinia as described by Le Guern et al 2020 and Nguyen et al 2021
	**the quality of this genome based on checkM settings showed 85% completeness score.
	$Potential mislabelling of the Yersinia species
	References
	Le Guern, A.-S. et al. Yersinia artesiana sp. nov., Yersinia proxima sp. nov., Yersinia alsatica sp. nov., Yersina vastinensis sp. nov., Yersinia thracica sp. nov. and Yersinia occitanica sp. nov., isolated from humans and animals. International Journal of Systematic and Evolutionary Microbiology 70, 5363-5372, doi:https://doi.org/10.1099/ijsem.0.004417 (2020).
	Nguyen, S. V., Cunningham, S. A., Jeraldo, P., Tran, A. & Patel, R. Yersinia occitanica is a later heterotypic synonym of Yersinia kristensenii subsp. rochesterensis and elevation of Yersinia kristensenii subsp. rochesterensis to species status. International Journal of Systematic and Evolutionary Microbiology, doi:https://doi.org/10.1099/ijsem.0.004626 (2021).
	Savin, C. et al. Genus-wide Yersinia core-genome multilocus sequence typing for species identification and strain characterization. Microbial Genomics 5(10), e000301, doi:https://doi.org/10.1099/mgen.0.000301 (2019).

## Sheet: S5
Table S5. Percentage of nucleotide similarity of the 16S rRNA genes extracted from the whole genomes of representative strains of the genus Yersinia downloaded from the NCBI as well as the ten Yersinia ruckeri strains sequenced in this study.
	Yersinia-kristensenii-GCF000834215-1-Y225	Yersinia-vastinensis-GCF902726565-1-IP38594T	Yersinia-frederiksenii-GCF001155565-1-3430	Yersinia-entomophaga-GCF001656035-1-MH96	Yersinia-entomophaga-GCF002192845-1-SCPM-O-B-7183	Yersinia-nurmii-GCF001112925-1-CIP110231	Yersinia-enterocolitica-GCF000987925-1-FORC-002	Yersinia-enterocolitica-GCF001160045-1-IP06077	Yersinia-enterocolitica-GCF001050815-1-YE3094-96	Yersinia-hibernica-GCF004124235-1-CFS1934	Yersinia-enterocolitica-GCF001085265-1-ERL053435	Yersinia-enterocolitica-GCF001319325-1-ERL023784	Yersinia-enterocolitica-GCF001219785-1-YE08-03	Yersinia-enterocolitica-GCF000253175-1-Y11	Yersinia-enterocolitica-GCF001097785-1-1127	Yersinia-enterocolitica-GCF000192105-1-105	Yersinia-artesiana-GCF902726545-1-IP42281T	Yersinia-massiliensis-GCF000312485-1-CCUG-53443	Yersinia-massiliensis-GCF001222845-1-112-02	Yersinia-massiliensis-GCF001319565-1-3400-83	Yersinia-massiliensis-GCF001218185-1-120-02	Yersinia-canariae-GCF009831415-1-NCTC-14382	Yersinia-pseudotuberculosis-GCF900637475-1-NCTC10275	Yersinia-wautersii-GCF001123345-1-Y428	Yersinia-wautersii-GCF001319825-1-WP-931201	Yersinia-pestis-GCF000834825-1-Antiqua	Yersinia-pseudotuberculosis-GCF001319765-1-260	Yersinia-pestis-GCF000222975-1-A1122	Yersinia-pseudotuberculosis-GCF001319725-1-PT682	Yersinia-pseudotuberculosis-GCF001319885-1-OK6088	Yersinia-pseudotuberculosis-GCF001319705-1-IP32881	Yersinia-pestis-GCF000323505-1-7	Yersinia-pestis-GCF000320445-1-2	Yersinia-pestis-GCF000320425-1-12	Yersinia-pseudotuberculosis-GCF001319785-1-IP33250	Yersinia-pestis-GCF000323645-1-91	Yersinia-similis-GCF001136465-1-MW109-2	Yersinia-similis-GCF001140625-1-R819	Yersinia-similis-GCF001114105-1-Y233	Yersinia-similis-GCF000582515-1-228	Yersinia-similis-GCF001319745-1-Y252	Yersinia-similis-GCF001053095-1-Y228	Yersinia-frederiksenii-GCF000754805-1-ATCC-33641	Yersinia-alsatica-GCF902170305-1-IP38850T	Yersinia-frederiksenii-GCF001157485-1-28-85	Yersinia-frederiksenii-GCF001090165-1-22714-85	Yersinia-rohdei-GCF000173775-1-ATCC-43380	Yersinia-rohdei-GCF000834455-1-YRA	Yersinia-rohdei-GCF001223385-1-56-02
Yersinia-kristensenii-GCF000834215-1-Y225		99.7	99.7	99.6	99.6	99.7	98	97.9	98.3	98.5	98.3	98.3	98.3	98	98	98	98.4	98.7	96.6	99	98.8	98.8	98.2	98.2	98.2	98.2	98.2	98.2	98.2	98.2	98.2	98.2	98.2	98.2	98.2	98.2	98.2	98.2	98.2	98.2	98.2	98.2	98.8	99	98.8	98.9	99	99	99
Yersinia-vastinensis-GCF902726565-1-IP38594T	99.7		99.9	99.4	99.5	99.5	98.2	98.1	98.4	98.6	98.5	98.5	98.4	98.2	98.2	98.2	98.6	98.6	96.5	98.8	98.6	98.9	98.1	98.1	98.1	98.1	98.1	98.1	98.2	98.2	98.2	98.2	98.2	98.2	98.2	98.2	98.1	98.1	98.1	98.1	98.1	98.1	98.8	99	98.9	99	98.8	98.8	98.8
Yersinia-frederiksenii-GCF001155565-1-3430	99.7	99.9		99.5	99.5	99.6	98.1	98.1	98.4	98.6	98.4	98.4	98.4	98.1	98.1	98.1	98.6	98.6	96.6	98.8	98.7	98.8	98	98.1	98.1	98.1	98.1	98.1	98.1	98.1	98.1	98.1	98.1	98.1	98.1	98.1	98	98	98	98	98	98	98.8	99	99	99	98.7	98.7	98.7
Yersinia-entomophaga-GCF001656035-1-MH96	99.6	99.4	99.5		100	99.9	98	97.9	98.2	98.2	98.3	98.3	98.2	97.9	97.9	97.9	98.2	98.3	96.3	98.7	98.4	98.6	97.9	97.8	97.8	97.9	97.9	97.9	98	98	98	98	98	98	98	98	97.9	97.9	97.9	97.9	97.9	97.9	98.4	98.8	98.7	98.6	98.6	98.6	98.6
Yersinia-entomophaga-GCF002192845-1-SCPM-O-B-7183	99.6	99.5	99.5	100		99.9	98.1	97.9	98.3	98.2	98.4	98.4	98.4	98	98	98	98.4	98.2	96.1	98.7	98.4	98.8	98	97.9	97.9	98	98	98	98.1	98.1	98.1	98.1	98.1	98.1	98.1	98.1	98	98	98	98	98	98	98.6	98.7	98.6	98.6	98.7	98.7	98.7
Yersinia-nurmii-GCF001112925-1-CIP110231	99.7	99.5	99.6	99.9	99.9		98.1	98	98.3	98.4	98.4	98.4	98.4	98.1	98.1	98.1	98.4	98.4	96.4	98.9	98.6	98.8	98.1	97.9	97.9	98.1	98.1	98.1	98.1	98.1	98.1	98.1	98.1	98.1	98.1	98.1	98.1	98.1	98.1	98.1	98.1	98.1	98.6	98.9	98.8	98.8	98.7	98.7	98.7
Yersinia-enterocolitica-GCF000987925-1-FORC-002	98	98.2	98.1	98	98.1	98.1		99.9	99.5	99.4	99.6	99.6	99.6	99.9	99.9	99.9	99.5	98.5	96.1	98.7	98.1	98.8	98.2	97.9	97.9	97.9	97.9	97.9	97.9	97.9	97.9	97.9	97.9	97.9	97.9	97.9	98	98	98	98	98	98	98.4	98.2	98.2	98.2	98.4	98.4	98.4
Yersinia-enterocolitica-GCF001160045-1-IP06077	97.9	98.1	98.1	97.9	97.9	98	99.9		99.6	99.3	99.5	99.5	99.6	99.9	99.9	99.9	99.4	98.4	96.1	98.6	98	98.7	98.1	97.8	97.8	97.8	97.8	97.8	97.9	97.9	97.9	97.9	97.9	97.9	97.9	97.9	97.9	97.9	97.9	97.9	97.9	97.9	98.4	98.2	98.1	98.1	98.4	98.4	98.4
Yersinia-enterocolitica-GCF001050815-1-YE3094-96	98.3	98.4	98.4	98.2	98.3	98.3	99.5	99.6		99.7	99.8	99.8	99.9	99.5	99.5	99.5	99.1	98.2	96.1	99.1	98.4	98.7	97.9	97.9	97.9	97.9	97.9	97.9	97.9	97.9	97.9	97.9	97.9	97.9	97.9	97.9	97.9	97.9	97.9	97.9	97.9	97.9	98.8	98.6	98.4	98.4	98.8	98.8	98.8
Yersinia-hibernica-GCF004124235-1-CFS1934	98.5	98.6	98.6	98.2	98.2	98.4	99.4	99.3	99.7		99.6	99.6	99.7	99.4	99.4	99.4	99	98.4	96.3	99.1	98.6	98.8	97.8	97.8	97.8	97.8	97.8	97.8	97.9	97.9	97.9	97.9	97.9	97.9	97.9	97.9	97.9	97.9	97.9	97.9	97.9	97.9	98.7	98.8	98.6	98.6	98.7	98.7	98.7
Yersinia-enterocolitica-GCF001085265-1-ERL053435	98.3	98.5	98.4	98.3	98.4	98.4	99.6	99.5	99.8	99.6		100	99.9	99.5	99.5	99.5	99.3	98.2	96.2	99.1	98.4	98.7	97.9	97.9	97.9	97.9	97.9	97.9	97.9	97.9	97.9	97.9	97.9	97.9	97.9	97.9	97.9	97.9	97.9	97.9	97.9	97.9	98.7	98.6	98.5	98.4	98.8	98.8	98.8
Yersinia-enterocolitica-GCF001319325-1-ERL023784	98.3	98.5	98.4	98.3	98.4	98.4	99.6	99.5	99.8	99.6	100		99.9	99.5	99.5	99.5	99.3	98.2	96.2	99.1	98.4	98.7	97.9	97.9	97.9	97.9	97.9	97.9	97.9	97.9	97.9	97.9	97.9	97.9	97.9	97.9	97.9	97.9	97.9	97.9	97.9	97.9	98.7	98.6	98.5	98.4	98.8	98.8	98.8
Yersinia-enterocolitica-GCF001219785-1-YE08-03	98.3	98.4	98.4	98.2	98.4	98.4	99.6	99.6	99.9	99.7	99.9	99.9		99.7	99.7	99.7	99.2	98.2	96.1	99.1	98.4	98.7	97.9	97.9	97.9	97.9	97.9	97.9	97.9	97.9	97.9	97.9	97.9	97.9	97.9	97.9	97.9	97.9	97.9	97.9	97.9	97.9	98.8	98.6	98.4	98.4	98.8	98.8	98.8
Yersinia-enterocolitica-GCF000253175-1-Y11	98	98.2	98.1	97.9	98	98.1	99.9	99.9	99.5	99.4	99.5	99.5	99.7		100	100	99.5	98.5	96.1	98.7	98.1	98.8	98.2	97.9	97.9	97.9	97.9	97.9	97.9	97.9	97.9	97.9	97.9	97.9	97.9	97.9	98	98	98	98	98	98	98.4	98.2	98.2	98.2	98.4	98.4	98.4
Yersinia-enterocolitica-GCF001097785-1-1127	98	98.2	98.1	97.9	98	98.1	99.9	99.9	99.5	99.4	99.5	99.5	99.7	100		100	99.5	98.5	96.1	98.7	98.1	98.8	98.2	97.9	97.9	97.9	97.9	97.9	97.9	97.9	97.9	97.9	97.9	97.9	97.9	97.9	98	98	98	98	98	98	98.4	98.2	98.2	98.2	98.4	98.4	98.4
Yersinia-enterocolitica-GCF000192105-1-105	98	98.2	98.1	97.9	98	98.1	99.9	99.9	99.5	99.4	99.5	99.5	99.7	100	100		99.5	98.5	96.1	98.7	98.1	98.8	98.2	97.9	97.9	97.9	97.9	97.9	97.9	97.9	97.9	97.9	97.9	97.9	97.9	97.9	98	98	98	98	98	98	98.4	98.2	98.2	98.2	98.4	98.4	98.4
Yersinia-artesiana-GCF902726545-1-IP42281T	98.4	98.6	98.6	98.2	98.4	98.4	99.5	99.4	99.1	99	99.3	99.3	99.2	99.5	99.5	99.5		99	96.6	98.7	98.5	99.2	98.6	98.2	98.2	98.2	98.2	98.2	98.3	98.3	98.3	98.3	98.3	98.3	98.3	98.3	98.4	98.4	98.4	98.4	98.4	98.4	98.8	98.6	98.6	98.6	98.8	98.8	98.8
Yersinia-massiliensis-GCF000312485-1-CCUG-53443	98.7	98.6	98.6	98.3	98.2	98.4	98.5	98.4	98.2	98.4	98.2	98.2	98.2	98.5	98.5	98.5	99		97.6	99.5	99.5	99	99	98.6	98.6	98.6	98.6	98.6	98.7	98.7	98.7	98.7	98.7	98.7	98.7	98.7	98.6	98.6	98.6	98.6	98.6	98.6	98.5	98.6	98.5	98.6	98.3	98.3	98.3
Yersinia-massiliensis-GCF001222845-1-112-02	96.6	96.5	96.6	96.3	96.1	96.4	96.1	96.1	96.1	96.3	96.2	96.2	96.1	96.1	96.1	96.1	96.6	97.6		97.2	97.4	96.8	96.6	96.6	96.6	96.6	96.6	96.6	96.6	96.6	96.6	96.6	96.6	96.6	96.6	96.6	96.6	96.6	96.6	96.6	96.6	96.6	96.4	96.6	96.4	96.5	96.2	96.2	96.2
Yersinia-massiliensis-GCF001319565-1-3400-83	99	98.8	98.8	98.7	98.7	98.9	98.7	98.6	99.1	99.1	99.1	99.1	99.1	98.7	98.7	98.7	98.7	99.5	97.2		99.8	99.2	98.8	98.7	98.7	98.8	98.8	98.7	98.8	98.8	98.8	98.8	98.8	98.8	98.8	98.8	98.6	98.6	98.6	98.6	98.6	98.6	99	98.9	98.7	98.8	98.8	98.8	98.8
Yersinia-massiliensis-GCF001218185-1-120-02	98.8	98.6	98.7	98.4	98.4	98.6	98.1	98	98.4	98.6	98.4	98.4	98.4	98.1	98.1	98.1	98.5	99.5	97.4	99.8		98.8	98.5	98.5	98.5	98.5	98.5	98.5	98.6	98.6	98.6	98.6	98.6	98.6	98.6	98.6	98.4	98.4	98.4	98.4	98.4	98.4	98.7	98.8	98.6	98.7	98.5	98.5	98.5
Yersinia-canariae-GCF009831415-1-NCTC-14382	98.8	98.9	98.8	98.6	98.8	98.8	98.8	98.7	98.7	98.8	98.7	98.7	98.7	98.8	98.8	98.8	99.2	99	96.8	99.2	98.8		98.6	98.4	98.4	98.6	98.6	98.6	98.6	98.6	98.6	98.6	98.6	98.6	98.6	98.6	98.6	98.6	98.6	98.6	98.6	98.6	98.9	98.8	98.7	98.8	98.6	98.6	98.6
Yersinia-pseudotuberculosis-GCF900637475-1-NCTC10275	98.2	98.1	98	97.9	98	98.1	98.2	98.1	97.9	97.8	97.9	97.9	97.9	98.2	98.2	98.2	98.6	99	96.6	98.8	98.5	98.6		99.5	99.5	99.7	99.7	99.5	99.6	99.6	99.6	99.6	99.6	99.6	99.6	99.6	99.5	99.5	99.5	99.5	99.5	99.5	99.1	98.9	98.8	98.8	98.5	98.5	98.5
Yersinia-wautersii-GCF001123345-1-Y428	98.2	98.1	98.1	97.8	97.9	97.9	97.9	97.8	97.9	97.8	97.9	97.9	97.9	97.9	97.9	97.9	98.2	98.6	96.6	98.7	98.5	98.4	99.5		100	99.8	99.8	99.7	99.7	99.7	99.7	99.7	99.7	99.7	99.7	99.7	99.6	99.6	99.6	99.6	99.6	99.6	99.1	98.9	98.8	98.9	98.5	98.5	98.5
Yersinia-wautersii-GCF001319825-1-WP-931201	98.2	98.1	98.1	97.8	97.9	97.9	97.9	97.8	97.9	97.8	97.9	97.9	97.9	97.9	97.9	97.9	98.2	98.6	96.6	98.7	98.5	98.4	99.5	100		99.8	99.8	99.7	99.7	99.7	99.7	99.7	99.7	99.7	99.7	99.7	99.6	99.6	99.6	99.6	99.6	99.6	99.1	98.9	98.8	98.9	98.5	98.5	98.5
Yersinia-pestis-GCF000834825-1-Antiqua	98.2	98.1	98.1	97.9	98	98.1	97.9	97.8	97.9	97.8	97.9	97.9	97.9	97.9	97.9	97.9	98.2	98.6	96.6	98.8	98.5	98.6	99.7	99.8	99.8		100	99.9	99.9	99.9	99.9	99.9	99.9	99.9	99.9	99.9	99.6	99.6	99.6	99.6	99.6	99.6	99.1	98.9	98.8	98.9	98.5	98.5	98.5
Yersinia-pseudotuberculosis-GCF001319765-1-260	98.2	98.1	98.1	97.9	98	98.1	97.9	97.8	97.9	97.8	97.9	97.9	97.9	97.9	97.9	97.9	98.2	98.6	96.6	98.8	98.5	98.6	99.7	99.8	99.8	100		99.9	99.9	99.9	99.9	99.9	99.9	99.9	99.9	99.9	99.6	99.6	99.6	99.6	99.6	99.6	99.1	98.9	98.8	98.9	98.5	98.5	98.5
Yersinia-pestis-GCF000222975-1-A1122	98.2	98.1	98.1	97.9	98	98.1	97.9	97.8	97.9	97.8	97.9	97.9	97.9	97.9	97.9	97.9	98.2	98.6	96.6	98.7	98.5	98.6	99.5	99.7	99.7	99.9	99.9		99.9	99.9	99.9	99.9	99.9	99.9	99.9	99.9	99.6	99.6	99.6	99.6	99.6	99.6	99.1	98.9	98.8	98.9	98.5	98.5	98.5
Yersinia-pseudotuberculosis-GCF001319725-1-PT682	98.2	98.2	98.1	98	98.1	98.1	97.9	97.9	97.9	97.9	97.9	97.9	97.9	97.9	97.9	97.9	98.3	98.7	96.6	98.8	98.6	98.6	99.6	99.7	99.7	99.9	99.9	99.9		100	100	100	100	100	100	100	99.7	99.7	99.7	99.7	99.7	99.7	99.2	99	98.9	99	98.6	98.6	98.6
Yersinia-pseudotuberculosis-GCF001319885-1-OK6088	98.2	98.2	98.1	98	98.1	98.1	97.9	97.9	97.9	97.9	97.9	97.9	97.9	97.9	97.9	97.9	98.3	98.7	96.6	98.8	98.6	98.6	99.6	99.7	99.7	99.9	99.9	99.9	100		100	100	100	100	100	100	99.7	99.7	99.7	99.7	99.7	99.7	99.2	99	98.9	99	98.6	98.6	98.6
Yersinia-pseudotuberculosis-GCF001319705-1-IP32881	98.2	98.2	98.1	98	98.1	98.1	97.9	97.9	97.9	97.9	97.9	97.9	97.9	97.9	97.9	97.9	98.3	98.7	96.6	98.8	98.6	98.6	99.6	99.7	99.7	99.9	99.9	99.9	100	100		100	100	100	100	100	99.7	99.7	99.7	99.7	99.7	99.7	99.2	99	98.9	99	98.6	98.6	98.6
Yersinia-pestis-GCF000323505-1-7	98.2	98.2	98.1	98	98.1	98.1	97.9	97.9	97.9	97.9	97.9	97.9	97.9	97.9	97.9	97.9	98.3	98.7	96.6	98.8	98.6	98.6	99.6	99.7	99.7	99.9	99.9	99.9	100	100	100		100	100	100	100	99.7	99.7	99.7	99.7	99.7	99.7	99.2	99	98.9	99	98.6	98.6	98.6
Yersinia-pestis-GCF000320445-1-2	98.2	98.2	98.1	98	98.1	98.1	97.9	97.9	97.9	97.9	97.9	97.9	97.9	97.9	97.9	97.9	98.3	98.7	96.6	98.8	98.6	98.6	99.6	99.7	99.7	99.9	99.9	99.9	100	100	100	100		100	100	100	99.7	99.7	99.7	99.7	99.7	99.7	99.2	99	98.9	99	98.6	98.6	98.6
Yersinia-pestis-GCF000320425-1-12	98.2	98.2	98.1	98	98.1	98.1	97.9	97.9	97.9	97.9	97.9	97.9	97.9	97.9	97.9	97.9	98.3	98.7	96.6	98.8	98.6	98.6	99.6	99.7	99.7	99.9	99.9	99.9	100	100	100	100	100		100	100	99.7	99.7	99.7	99.7	99.7	99.7	99.2	99	98.9	99	98.6	98.6	98.6
Yersinia-pseudotuberculosis-GCF001319785-1-IP33250	98.2	98.2	98.1	98	98.1	98.1	97.9	97.9	97.9	97.9	97.9	97.9	97.9	97.9	97.9	97.9	98.3	98.7	96.6	98.8	98.6	98.6	99.6	99.7	99.7	99.9	99.9	99.9	100	100	100	100	100	100		100	99.7	99.7	99.7	99.7	99.7	99.7	99.2	99	98.9	99	98.6	98.6	98.6
Yersinia-pestis-GCF000323645-1-91	98.2	98.2	98.1	98	98.1	98.1	97.9	97.9	97.9	97.9	97.9	97.9	97.9	97.9	97.9	97.9	98.3	98.7	96.6	98.8	98.6	98.6	99.6	99.7	99.7	99.9	99.9	99.9	100	100	100	100	100	100	100		99.7	99.7	99.7	99.7	99.7	99.7	99.2	99	98.9	99	98.6	98.6	98.6
Yersinia-similis-GCF001136465-1-MW109-2	98.2	98.1	98	97.9	98	98.1	98	97.9	97.9	97.9	97.9	97.9	97.9	98	98	98	98.4	98.6	96.6	98.6	98.4	98.6	99.5	99.6	99.6	99.6	99.6	99.6	99.7	99.7	99.7	99.7	99.7	99.7	99.7	99.7		100	100	100	100	100	99	98.8	98.7	98.8	98.5	98.5	98.5
Yersinia-similis-GCF001140625-1-R819	98.2	98.1	98	97.9	98	98.1	98	97.9	97.9	97.9	97.9	97.9	97.9	98	98	98	98.4	98.6	96.6	98.6	98.4	98.6	99.5	99.6	99.6	99.6	99.6	99.6	99.7	99.7	99.7	99.7	99.7	99.7	99.7	99.7	100		100	100	100	100	99	98.8	98.7	98.8	98.5	98.5	98.5
Yersinia-similis-GCF001114105-1-Y233	98.2	98.1	98	97.9	98	98.1	98	97.9	97.9	97.9	97.9	97.9	97.9	98	98	98	98.4	98.6	96.6	98.6	98.4	98.6	99.5	99.6	99.6	99.6	99.6	99.6	99.7	99.7	99.7	99.7	99.7	99.7	99.7	99.7	100	100		100	100	100	99	98.8	98.7	98.8	98.5	98.5	98.5
Yersinia-similis-GCF000582515-1-228	98.2	98.1	98	97.9	98	98.1	98	97.9	97.9	97.9	97.9	97.9	97.9	98	98	98	98.4	98.6	96.6	98.6	98.4	98.6	99.5	99.6	99.6	99.6	99.6	99.6	99.7	99.7	99.7	99.7	99.7	99.7	99.7	99.7	100	100	100		100	100	99	98.8	98.7	98.8	98.5	98.5	98.5
Yersinia-similis-GCF001319745-1-Y252	98.2	98.1	98	97.9	98	98.1	98	97.9	97.9	97.9	97.9	97.9	97.9	98	98	98	98.4	98.6	96.6	98.6	98.4	98.6	99.5	99.6	99.6	99.6	99.6	99.6	99.7	99.7	99.7	99.7	99.7	99.7	99.7	99.7	100	100	100	100		100	99	98.8	98.7	98.8	98.5	98.5	98.5
Yersinia-similis-GCF001053095-1-Y228	98.2	98.1	98	97.9	98	98.1	98	97.9	97.9	97.9	97.9	97.9	97.9	98	98	98	98.4	98.6	96.6	98.6	98.4	98.6	99.5	99.6	99.6	99.6	99.6	99.6	99.7	99.7	99.7	99.7	99.7	99.7	99.7	99.7	100	100	100	100	100		99	98.8	98.7	98.8	98.5	98.5	98.5
Yersinia-frederiksenii-GCF000754805-1-ATCC-33641	98.8	98.8	98.8	98.4	98.6	98.6	98.4	98.4	98.8	98.7	98.7	98.7	98.8	98.4	98.4	98.4	98.8	98.5	96.4	99	98.7	98.9	99.1	99.1	99.1	99.1	99.1	99.1	99.2	99.2	99.2	99.2	99.2	99.2	99.2	99.2	99	99	99	99	99	99		99.7	99.5	99.5	99.2	99.2	99.2
Yersinia-alsatica-GCF902170305-1-IP38850T	99	99	99	98.8	98.7	98.9	98.2	98.2	98.6	98.8	98.6	98.6	98.6	98.2	98.2	98.2	98.6	98.6	96.6	98.9	98.8	98.8	98.9	98.9	98.9	98.9	98.9	98.9	99	99	99	99	99	99	99	99	98.8	98.8	98.8	98.8	98.8	98.8	99.7		99.8	99.9	99	99	99
Yersinia-frederiksenii-GCF001157485-1-28-85	98.8	98.9	99	98.7	98.6	98.8	98.2	98.1	98.4	98.6	98.5	98.5	98.4	98.2	98.2	98.2	98.6	98.5	96.4	98.7	98.6	98.7	98.8	98.8	98.8	98.8	98.8	98.8	98.9	98.9	98.9	98.9	98.9	98.9	98.9	98.9	98.7	98.7	98.7	98.7	98.7	98.7	99.5	99.8		99.8	98.8	98.8	98.8
Yersinia-frederiksenii-GCF001090165-1-22714-85	98.9	99	99	98.6	98.6	98.8	98.2	98.1	98.4	98.6	98.4	98.4	98.4	98.2	98.2	98.2	98.6	98.6	96.5	98.8	98.7	98.8	98.8	98.9	98.9	98.9	98.9	98.9	99	99	99	99	99	99	99	99	98.8	98.8	98.8	98.8	98.8	98.8	99.5	99.9	99.8		98.8	98.8	98.8
Yersinia-rohdei-GCF000173775-1-ATCC-43380	99	98.8	98.7	98.6	98.7	98.7	98.4	98.4	98.8	98.7	98.8	98.8	98.8	98.4	98.4	98.4	98.8	98.3	96.2	98.8	98.5	98.6	98.5	98.5	98.5	98.5	98.5	98.5	98.6	98.6	98.6	98.6	98.6	98.6	98.6	98.6	98.5	98.5	98.5	98.5	98.5	98.5	99.2	99	98.8	98.8		100	100
Yersinia-rohdei-GCF000834455-1-YRA	99	98.8	98.7	98.6	98.7	98.7	98.4	98.4	98.8	98.7	98.8	98.8	98.8	98.4	98.4	98.4	98.8	98.3	96.2	98.8	98.5	98.6	98.5	98.5	98.5	98.5	98.5	98.5	98.6	98.6	98.6	98.6	98.6	98.6	98.6	98.6	98.5	98.5	98.5	98.5	98.5	98.5	99.2	99	98.8	98.8	100		100
Yersinia-rohdei-GCF001223385-1-56-02	99	98.8	98.7	98.6	98.7	98.7	98.4	98.4	98.8	98.7	98.8	98.8	98.8	98.4	98.4	98.4	98.8	98.3	96.2	98.8	98.5	98.6	98.5	98.5	98.5	98.5	98.5	98.5	98.6	98.6	98.6	98.6	98.6	98.6	98.6	98.6	98.5	98.5	98.5	98.5	98.5	98.5	99.2	99	98.8	98.8	100	100
Yersinia-rohdei-GCF001152185-1-82589	99	98.8	98.7	98.6	98.7	98.7	98.4	98.4	98.8	98.7	98.8	98.8	98.8	98.4	98.4	98.4	98.8	98.3	96.2	98.8	98.5	98.6	98.5	98.5	98.5	98.5	98.5	98.5	98.6	98.6	98.6	98.6	98.6	98.6	98.6	98.6	98.5	98.5	98.5	98.5	98.5	98.5	99.2	99	98.8	98.8	100	100	100
Yersinia-thracica-GCF902170565-1-IP34646T	98.8	98.8	98.7	98.6	98.7	98.7	98.4	98.3	98.6	98.6	98.6	98.6	98.6	98.4	98.4	98.4	98.8	98.2	96.2	98.7	98.4	98.7	98.6	98.5	98.5	98.6	98.6	98.6	98.7	98.7	98.7	98.7	98.7	98.7	98.7	98.7	98.6	98.6	98.6	98.6	98.6	98.6	99	98.8	98.8	98.8	99.9	99.9	99.9
Yersinia-enterocolitica-GCF001151605-1-209-36-84	96.1	96.3	96.2	96.1	96	96.1	96.8	96.8	96.8	96.6	96.8	96.8	96.8	96.8	96.8	96.8	96.4	95.6	97.9	95.7	95.5	96.1	95.7	95.8	95.8	95.7	95.7	95.7	95.8	95.8	95.8	95.8	95.8	95.8	95.8	95.8	95.8	95.8	95.8	95.8	95.8	95.8	96.3	96.1	96	96.1	96.9	96.9	96.9
Yersinia-enterocolitica-GCF001050775-1-YE149-02	98.5	98.6	98.6	98.4	98.5	98.5	98.9	98.8	99.2	99	99.2	99.2	99.2	98.9	98.9	98.9	98.4	97.7	95.6	98.5	97.9	98.3	97.8	97.8	97.8	97.8	97.8	97.8	97.9	97.9	97.9	97.9	97.9	97.9	97.9	97.9	97.8	97.8	97.8	97.8	97.8	97.8	98.7	98.5	98.3	98.4	99.3	99.3	99.3
Yersinia-rohdei-GCF001320025-1-3343	98.3	98.1	98.1	98	98.1	98.1	97.7	97.6	98	97.9	98	98	98	97.7	97.7	97.7	98.1	97.8	95.7	98.2	98	98.2	97.7	97.7	97.7	97.7	97.7	97.7	97.8	97.8	97.8	97.8	97.8	97.8	97.8	97.8	97.7	97.7	97.7	97.7	97.7	97.7	98.4	98.2	98	98.1	98.7	98.7	98.7
Yersinia-rohdei-GCF001217805-1-68-02	98.3	98.1	98.1	98	98.1	98.1	97.7	97.6	98	97.9	98	98	98	97.7	97.7	97.7	98.1	97.8	95.7	98.2	98	98.2	97.7	97.7	97.7	97.7	97.7	97.7	97.8	97.8	97.8	97.8	97.8	97.8	97.8	97.8	97.7	97.7	97.7	97.7	97.7	97.7	98.4	98.2	98	98.1	98.7	98.7	98.7
Yersinia-intermedia-GCF001166625-1-821-84	96.5	96.4	96.4	96.2	96.2	96.2	96.3	96.2	96.3	96.2	96.2	96.2	96.3	96.3	96.3	96.3	96.6	96.5	98.8	96.3	96.4	96.7	96.2	96.2	96.2	96.2	96.2	96.2	96.2	96.2	96.2	96.2	96.2	96.2	96.2	96.2	96.2	96.2	96.2	96.2	96.2	96.2	96.6	96.3	96.2	96.2	96.7	96.7	96.7
Yersinia-intermedia-GCF001218045-1-182-02	96.5	96.4	96.4	96.2	96.2	96.2	96.3	96.2	96.3	96.2	96.2	96.2	96.3	96.3	96.3	96.3	96.6	96.5	98.8	96.3	96.4	96.7	96.2	96.2	96.2	96.2	96.2	96.2	96.2	96.2	96.2	96.2	96.2	96.2	96.2	96.2	96.2	96.2	96.2	96.2	96.2	96.2	96.6	96.3	96.2	96.2	96.7	96.7	96.7
Yersinia-bercovieri-GCF001319545-1-3016-84	98.6	98.5	98.4	98.2	98.4	98.4	98.1	98.1	98.4	98.4	98.4	98.4	98.4	98.1	98.1	98.1	98.4	98.8	96.8	99.2	99	98.6	98.5	98.5	98.5	98.5	98.5	98.5	98.6	98.6	98.6	98.6	98.6	98.6	98.6	98.6	98.5	98.5	98.5	98.5	98.5	98.5	98.8	98.4	98.2	98.3	98.8	98.8	98.8
Yersinia-bercovieri-GCF001131685-1-127-84	98.6	98.4	98.4	98.2	98.3	98.3	98.1	98	98.4	98.3	98.3	98.3	98.4	98.1	98.1	98.1	98.4	98.8	96.7	99.2	99	98.6	98.4	98.4	98.4	98.4	98.4	98.4	98.5	98.5	98.5	98.5	98.5	98.5	98.5	98.5	98.4	98.4	98.4	98.4	98.4	98.4	98.7	98.4	98.2	98.2	98.8	98.8	98.8
Yersinia-bercovieri-GCF001319955-1-FE80217	98.6	98.4	98.4	98.2	98.3	98.3	98.1	98	98.4	98.3	98.3	98.3	98.4	98.1	98.1	98.1	98.4	98.8	96.7	99.2	99	98.6	98.4	98.4	98.4	98.4	98.4	98.4	98.5	98.5	98.5	98.5	98.5	98.5	98.5	98.5	98.4	98.4	98.4	98.4	98.4	98.4	98.7	98.4	98.2	98.2	98.8	98.8	98.8
Yersinia-bercovieri-GCF000167975-1-ATCC-43970*	98.1	98.1	98.1	98	98	98.1	98.3	98.2	98.2	98.2	98.3	98.3	98.3	98.3	98.3	98.3	98.3	98.8	98.8	98.7	98.6	98.5	98.2	98.2	98.2	98.2	98.2	98.2	98.2	98.2	98.2	98.2	98.2	98.2	98.2	98.2	98.2	98.2	98.2	98.2	98.2	98.2	98	98	98	98	98.1	98.1	98.1
Yersinia-aleksiciae-GCF001047675-1-159	98.1	98.1	98.1	97.7	97.9	97.9	98.2	98.1	97.9	97.9	97.9	97.9	97.9	98.2	98.2	98.2	98.5	98.9	96.6	98.9	98.6	98.4	98.6	98.4	98.4	98.4	98.4	98.4	98.4	98.4	98.4	98.4	98.4	98.4	98.4	98.4	98.3	98.3	98.3	98.3	98.3	98.3	98.2	97.9	97.9	97.9	98.3	98.3	98.3
Yersinia-aleksiciae-GCF001319845-1-404-81	98.1	98.1	98	97.7	97.9	97.9	98.1	98	97.8	97.7	97.8	97.8	97.8	98.1	98.1	98.1	98.4	98.8	96.5	98.9	98.6	98.4	98.6	98.4	98.4	98.4	98.4	98.4	98.4	98.4	98.4	98.4	98.4	98.4	98.4	98.4	98.3	98.3	98.3	98.3	98.3	98.3	98.1	97.9	97.9	97.9	98.3	98.3	98.3
Yersinia-aleksiciae-GCF001115185-1-IP27925	98.2	98.1	98.1	97.8	97.9	97.9	98.1	98.1	97.9	97.8	97.9	97.9	97.9	98.1	98.1	98.1	98.5	98.9	96.6	98.9	98.6	98.5	98.6	98.4	98.4	98.4	98.4	98.4	98.5	98.5	98.5	98.5	98.5	98.5	98.5	98.5	98.4	98.4	98.4	98.4	98.4	98.4	98.2	98	97.9	98	98.4	98.4	98.4
Yersinia-proxima-GCA902170785-1-IP37424T	98.2	98.4	98.4	98	98.1	98.1	98.4	98.4	98.2	98.2	98.3	98.3	98.2	98.4	98.4	98.4	98.9	98.5	96.2	98.3	98.2	98.8	98.1	97.9	97.9	97.9	97.9	97.9	97.9	97.9	97.9	97.9	97.9	97.9	97.9	97.9	97.9	97.9	97.9	97.9	97.9	97.9	98.4	98.3	98.1	98.2	98.4	98.4	98.4
Yersinia-intermedia-GCF009730055-1-FDAARGOS-730	98.6	98.5	98.4	98.2	98.4	98.4	98.6	98.6	98.3	98.2	98.3	98.3	98.3	98.6	98.6	98.6	99	98.9	96.5	98.7	98.4	99	98.6	98.3	98.3	98.3	98.3	98.3	98.4	98.4	98.4	98.4	98.4	98.4	98.4	98.4	98.4	98.4	98.4	98.4	98.4	98.4	98.6	98.4	98.3	98.4	98.8	98.8	98.8
Yersinia-aldovae-GCF000834395-1-670-83	98.2	98.1	98.1	97.9	98	98.1	99.1	99	98.8	98.6	98.7	98.7	98.8	99.1	99.1	99.1	98.6	98.5	96.1	98.7	98.1	98.6	98.2	97.9	97.9	97.9	97.9	97.9	97.9	97.9	97.9	97.9	97.9	97.9	97.9	97.9	97.9	97.9	97.9	97.9	97.9	97.9	98.3	98	97.9	97.9	98.4	98.4	98.4
Yersinia-mollaretii-GCF001149645-1-IP25089	99	98.7	98.8	98.6	98.6	98.8	98	97.9	98.3	98.5	98.3	98.3	98.3	98	98	98	98.4	98.6	96.6	98.9	98.8	98.6	98.1	98.1	98.1	98.1	98.1	98.2	98.2	98.2	98.2	98.2	98.2	98.2	98.2	98.2	98.1	98.1	98.1	98.1	98.1	98.1	98.6	98.8	98.6	98.7	98.8	98.8	98.8
Yersinia-mollaretii-GCF013282725-1-ATCC-43969	99	98.6	98.7	98.6	98.5	98.7	97.9	97.9	98.2	98.4	98.2	98.2	98.2	97.9	97.9	97.9	98.3	98.6	96.5	99	98.9	98.6	98.1	98.1	98.1	98.1	98.1	98.2	98.1	98.1	98.1	98.1	98.1	98.1	98.1	98.1	98.1	98.1	98.1	98.1	98.1	98.1	98.6	98.8	98.6	98.6	98.8	98.8	98.8
Yersinia-mollaretii-GCF001108385-1-IP22404	99.1	98.8	98.8	98.7	98.6	98.8	98.1	98	98.4	98.6	98.4	98.4	98.4	98.1	98.1	98.1	98.4	98.7	96.6	99	98.9	98.7	98.2	98.2	98.2	98.2	98.2	98.2	98.2	98.2	98.2	98.2	98.2	98.2	98.2	98.2	98.2	98.2	98.2	98.2	98.2	98.2	98.7	98.9	98.7	98.8	98.9	98.9	98.9
Yersinia-mollaretii-GCF001106265-1-YE8850	99.1	98.8	98.8	98.7	98.6	98.8	98.1	98	98.4	98.6	98.4	98.4	98.4	98.1	98.1	98.1	98.4	98.7	96.6	99	98.9	98.7	98.2	98.2	98.2	98.2	98.2	98.2	98.2	98.2	98.2	98.2	98.2	98.2	98.2	98.2	98.2	98.2	98.2	98.2	98.2	98.2	98.7	98.9	98.7	98.8	98.9	98.9	98.9
Yersinia-aldovae-GCF001091225-1-IP06005	98.9	98.7	98.6	98.6	98.8	98.6	98.2	98.2	98.6	98.5	98.6	98.6	98.6	98.2	98.2	98.2	98.6	98.5	96.5	99	98.7	98.9	98.2	98.2	98.2	98.2	98.2	98.2	98.3	98.3	98.3	98.3	98.3	98.3	98.3	98.3	98.2	98.2	98.2	98.2	98.2	98.2	98.9	98.7	98.5	98.6	99.1	99.1	99.1
Yersinia-aldovae-GCF000173735-1-ATCC-35236*	99.6	99.6	99.6	99.6	99.6	99.6	100	100	100	100	100	100	100	100	100	100	100	100	100	100	100	100	100	100	100	100	100	100	100	100	100	100	100	100	100	100	100	100	100	100	100	100	100	100	100	100	100	100	100
Yersinia-intermedia-GCF001221165-1-93-02	99	98.8	98.7	98.6	98.7	98.7	98.3	98.2	98.6	98.6	98.6	98.6	98.6	98.3	98.3	98.3	98.7	98.6	96.5	99.1	98.8	99	98.3	98.3	98.3	98.3	98.3	98.3	98.4	98.4	98.4	98.4	98.4	98.4	98.4	98.4	98.3	98.3	98.3	98.3	98.3	98.3	99	98.8	98.6	98.6	99.2	99.2	99.2
Yersinia-rochesterensis-GCF902170605-1-IP35638T	99	98.8	98.7	98.6	98.7	98.7	98.3	98.2	98.6	98.6	98.6	98.6	98.6	98.3	98.3	98.3	98.7	98.6	96.5	99.1	98.8	99	98.3	98.3	98.3	98.3	98.3	98.3	98.4	98.4	98.4	98.4	98.4	98.4	98.4	98.4	98.3	98.3	98.3	98.3	98.3	98.3	99	98.8	98.6	98.6	99.2	99.2	99.2
Yersinia-kristensenii-GCF001153365-1-119-84	99	98.7	98.7	98.7	98.7	98.8	98.1	98.1	98.5	98.5	98.5	98.5	98.5	98.1	98.1	98.1	98.5	98.5	96.4	99	98.8	98.9	98.2	98.1	98.1	98.2	98.2	98.2	98.3	98.3	98.3	98.3	98.3	98.3	98.3	98.3	98.2	98.2	98.2	98.2	98.2	98.2	98.8	98.8	98.5	98.6	99.1	99.1	99.1
Yersinia-pekkanenii-GCF001152565-1-A125KOH2	98.8	98.6	98.6	98.4	98.6	98.6	98.2	98.2	98.6	98.5	98.6	98.6	98.6	98.2	98.2	98.2	98.6	98.4	96.4	98.9	98.6	98.8	98.3	98.3	98.3	98.3	98.3	98.3	98.4	98.4	98.4	98.4	98.4	98.4	98.4	98.4	98.3	98.3	98.3	98.3	98.3	98.3	98.8	98.6	98.4	98.5	99.2	99.2	99.2
Yersinia-pekkanenii-GCF001244635-1-CIP110230	98.8	98.6	98.6	98.4	98.6	98.6	98.2	98.2	98.6	98.5	98.6	98.6	98.6	98.2	98.2	98.2	98.6	98.4	96.4	98.9	98.6	98.8	98.3	98.3	98.3	98.3	98.3	98.3	98.4	98.4	98.4	98.4	98.4	98.4	98.4	98.4	98.3	98.3	98.3	98.3	98.3	98.3	98.8	98.6	98.4	98.5	99.2	99.2	99.2
Yersinia-kristensenii-GCF000173715-1-ATCC-33638	98.6	98.5	98.4	98.2	98.3	98.3	98.2	98.2	98.5	98.4	98.5	98.5	98.5	98.2	98.2	98.2	98.6	98.2	96.2	98.6	98.4	98.6	98.4	98.4	98.4	98.4	98.4	98.4	98.5	98.5	98.5	98.5	98.5	98.5	98.5	98.5	98.4	98.4	98.4	98.4	98.4	98.4	99	98.8	98.7	98.8	98.9	98.9	98.9
Yersinia-kristensenii-GCF900460525-1-NCTC11471	98.6	98.5	98.4	98.2	98.3	98.3	98.2	98.2	98.5	98.4	98.5	98.5	98.5	98.2	98.2	98.2	98.6	98.2	96.2	98.6	98.4	98.6	98.4	98.4	98.4	98.4	98.4	98.4	98.5	98.5	98.5	98.5	98.5	98.5	98.5	98.5	98.4	98.4	98.4	98.4	98.4	98.4	99	98.8	98.7	98.8	98.9	98.9	98.9
Yersinia-ruckeri-GCF000834255-1-YRB	98.6	98.3	98.4	98.4	98.4	98.6	97.9	97.8	98	98.1	98.1	98.1	98.1	97.9	97.9	97.9	98.2	98.1	96.1	98.2	98.1	98.1	97.8	97.9	97.9	97.9	97.9	97.9	97.9	97.9	97.9	97.9	97.9	97.9	97.9	97.9	98.1	98.1	98.1	98.1	98.1	98.1	98.3	98.5	98.5	98.4	98.2	98.2	98.2
17Y0161	98.4	98.1	98.2	98.1	98	98.2	97.7	97.6	97.9	97.9	97.9	97.9	97.9	97.7	97.7	97.7	97.9	98.4	96.4	98.4	98.4	97.9	98.1	98.2	98.2	98.2	98.2	98.2	98.2	98.2	98.2	98.2	98.2	98.2	98.2	98.2	98.4	98.4	98.4	98.4	98.4	98.4	98.1	98.3	98.2	98.2	98.1	98.1	98.1
17Y0163	98.4	98.1	98.2	98.1	98	98.2	97.7	97.6	97.9	97.9	97.9	97.9	97.9	97.7	97.7	97.7	97.9	98.4	96.4	98.4	98.4	97.9	98.1	98.2	98.2	98.2	98.2	98.2	98.2	98.2	98.2	98.2	98.2	98.2	98.2	98.2	98.4	98.4	98.4	98.4	98.4	98.4	98.1	98.3	98.2	98.2	98.1	98.1	98.1
Yersinia-ruckeri-GCF000824965-1-CSF007-82	98.4	98.2	98.2	98.2	98.1	98.3	97.7	97.7	97.9	98	97.9	97.9	97.9	97.7	97.7	97.7	98	98.4	96.4	98.5	98.5	97.9	98.2	98.2	98.2	98.2	98.2	98.2	98.3	98.3	98.3	98.3	98.3	98.3	98.3	98.3	98.5	98.5	98.5	98.5	98.5	98.5	98.2	98.4	98.2	98.3	98.1	98.1	98.1
Yersinia-ruckeri-GCF000754815-1-ATCC-29473	98.4	98.2	98.2	98.2	98.1	98.3	97.7	97.7	97.9	98	97.9	97.9	97.9	97.7	97.7	97.7	98	98.4	96.4	98.5	98.5	97.9	98.2	98.2	98.2	98.2	98.2	98.2	98.3	98.3	98.3	98.3	98.3	98.3	98.3	98.3	98.5	98.5	98.5	98.5	98.5	98.5	98.2	98.4	98.2	98.3	98.1	98.1	98.1
Yersinia-ruckeri-GCF001166725-1-RS41	98.4	98.2	98.2	98.2	98.1	98.3	97.7	97.7	97.9	98	97.9	97.9	97.9	97.7	97.7	97.7	98	98.4	96.4	98.5	98.5	97.9	98.2	98.2	98.2	98.2	98.2	98.2	98.3	98.3	98.3	98.3	98.3	98.3	98.3	98.3	98.5	98.5	98.5	98.5	98.5	98.5	98.2	98.4	98.2	98.3	98.1	98.1	98.1
17Y0412	98.4	98.2	98.2	98.2	98.1	98.3	97.7	97.7	97.9	98	97.9	97.9	97.9	97.7	97.7	97.7	98	98.4	96.4	98.5	98.5	97.9	98.2	98.2	98.2	98.2	98.2	98.2	98.3	98.3	98.3	98.3	98.3	98.3	98.3	98.3	98.5	98.5	98.5	98.5	98.5	98.5	98.2	98.4	98.2	98.3	98.1	98.1	98.1
Yersinia-ruckeri-GCF000775355-2-SC09	98.4	98.2	98.2	98.2	98.1	98.3	97.7	97.7	97.9	98	97.9	97.9	97.9	97.7	97.7	97.7	98	98.4	96.4	98.5	98.5	97.9	98.2	98.2	98.2	98.2	98.2	98.2	98.3	98.3	98.3	98.3	98.3	98.3	98.3	98.3	98.5	98.5	98.5	98.5	98.5	98.5	98.2	98.4	98.2	98.3	98.1	98.1	98.1
17Y0157	98.4	98.2	98.2	98.2	98.1	98.3	97.7	97.7	97.9	98	97.9	97.9	97.9	97.7	97.7	97.7	98	98.4	96.4	98.5	98.5	97.9	98.2	98.2	98.2	98.2	98.2	98.2	98.3	98.3	98.3	98.3	98.3	98.3	98.3	98.3	98.5	98.5	98.5	98.5	98.5	98.5	98.2	98.4	98.2	98.3	98.1	98.1	98.1
Yersinia-ruckeri-GCF001172905-1-OMBL4	98.4	98.2	98.2	98.2	98.1	98.3	97.7	97.7	97.9	98	97.9	97.9	97.9	97.7	97.7	97.7	98	98.4	96.4	98.5	98.5	97.9	98.2	98.2	98.2	98.2	98.2	98.2	98.3	98.3	98.3	98.3	98.3	98.3	98.3	98.3	98.5	98.5	98.5	98.5	98.5	98.5	98.2	98.4	98.2	98.3	98.1	98.1	98.1
17Y0159	98.4	98.2	98.2	98.2	98.1	98.3	97.7	97.7	97.9	98	97.9	97.9	97.9	97.7	97.7	97.7	98	98.4	96.4	98.5	98.5	97.9	98.2	98.2	98.2	98.2	98.2	98.2	98.3	98.3	98.3	98.3	98.3	98.3	98.3	98.3	98.5	98.5	98.5	98.5	98.5	98.5	98.2	98.4	98.2	98.3	98.1	98.1	98.1
17Y0189	98.4	98.2	98.2	98.2	98.1	98.3	97.7	97.7	97.9	98	97.9	97.9	97.9	97.7	97.7	97.7	98	98.4	96.4	98.5	98.5	97.9	98.2	98.2	98.2	98.2	98.2	98.2	98.3	98.3	98.3	98.3	98.3	98.3	98.3	98.3	98.5	98.5	98.5	98.5	98.5	98.5	98.2	98.4	98.2	98.3	98.1	98.1	98.1
Yersinia-ruckeri-GCF000737165-1-37551	98.4	98.2	98.2	98.2	98.1	98.3	97.7	97.7	97.9	98	97.9	97.9	97.9	97.7	97.7	97.7	98	98.4	96.4	98.5	98.5	97.9	98.2	98.2	98.2	98.2	98.2	98.2	98.3	98.3	98.3	98.3	98.3	98.3	98.3	98.3	98.5	98.5	98.5	98.5	98.5	98.5	98.2	98.4	98.2	98.3	98.1	98.1	98.1
Yersinia-ruckeri-GCF000964565-1-Big-Creek-74	98.4	98.1	98.2	98.1	98	98.2	97.7	97.6	97.9	97.9	97.9	97.9	97.9	97.7	97.7	97.7	97.9	98.4	96.4	98.4	98.4	97.9	98.1	98.2	98.2	98.2	98.2	98.2	98.2	98.2	98.2	98.2	98.2	98.2	98.2	98.2	98.4	98.4	98.4	98.4	98.4	98.4	98.1	98.3	98.2	98.2	98.1	98.1	98.1
17Y0414	98.4	98.1	98.2	98.1	98	98.2	97.7	97.6	97.9	97.9	97.9	97.9	97.9	97.7	97.7	97.7	97.9	98.4	96.4	98.4	98.4	97.9	98.1	98.2	98.2	98.2	98.2	98.2	98.2	98.2	98.2	98.2	98.2	98.2	98.2	98.2	98.4	98.4	98.4	98.4	98.4	98.4	98.1	98.3	98.2	98.2	98.1	98.1	98.1
17Y0153	98.4	98.1	98.2	98.1	98	98.2	97.7	97.6	97.9	97.9	97.9	97.9	97.9	97.7	97.7	97.7	97.9	98.4	96.4	98.4	98.4	97.9	98.1	98.2	98.2	98.2	98.2	98.2	98.2	98.2	98.2	98.2	98.2	98.2	98.2	98.2	98.4	98.4	98.4	98.4	98.4	98.4	98.1	98.3	98.2	98.2	98.1	98.1	98.1
16Y0180	98.4	98.1	98.2	98.1	98	98.2	97.7	97.6	97.9	97.9	97.9	97.9	97.9	97.7	97.7	97.7	97.9	98.4	96.4	98.4	98.4	97.9	98.1	98.2	98.2	98.2	98.2	98.2	98.2	98.2	98.2	98.2	98.2	98.2	98.2	98.2	98.4	98.4	98.4	98.4	98.4	98.4	98.1	98.3	98.2	98.2	98.1	98.1	98.1
17Y0155	98.4	98.1	98.2	98.1	98	98.2	97.7	97.6	97.9	97.9	97.9	97.9	97.9	97.7	97.7	97.7	97.9	98.4	96.4	98.4	98.4	97.9	98.1	98.2	98.2	98.2	98.2	98.2	98.2	98.2	98.2	98.2	98.2	98.2	98.2	98.2	98.4	98.4	98.4	98.4	98.4	98.4	98.1	98.3	98.2	98.2	98.1	98.1	98.1
*the full sequence of the 16S rRNA region has not been completely resolved
[truncated: 49 more columns]

## Sheet: S6
Table S6: Results of average nucleotide identity
	Average nucleotide identity			Alignment fraction
Pairwise comparison	Pyani - ANI*	FastANI - ANI**	MiSI - ANI***	Pyani coverage ratio	FastANI alignment ratio	MiSI alignment fraction	Species 1	Species 2	Species complex 1	Species complex 2
16Y0180 & 17Y0153	99.9795	99.9771	99.99	1.01767	0.992891	0.99	Yersinia ruckeri	Yersinia ruckeri	I	I
16Y0180 & 17Y0155	99.9831	99.9755	100	1.01282	0.992101	0.99	Yersinia ruckeri	Yersinia ruckeri	I	I
16Y0180 & 17Y0157	99.7828	99.5749	99.79	0.912808	0.914692	0.9	Yersinia ruckeri	Yersinia ruckeri	I	I
16Y0180 & 17Y0159	99.6711	99.4997	99.72	0.904769	0.902844	0.89	Yersinia ruckeri	Yersinia ruckeri	I	I
16Y0180 & 17Y0161	99.6871	99.5435	99.69	0.908992	0.909163	0.9	Yersinia ruckeri	Yersinia ruckeri	I	I
16Y0180 & 17Y0163	99.6705	99.4804	99.72	0.913072	0.912322	0.91	Yersinia ruckeri	Yersinia ruckeri	I	I
16Y0180 & 17Y0189	99.9799	99.9759	100	1.00197	0.990521	0.99	Yersinia ruckeri	Yersinia ruckeri	I	I
16Y0180 & 17Y0412	99.7828	99.6131	99.77	0.925449	0.92654	0.92	Yersinia ruckeri	Yersinia ruckeri	I	I
16Y0180 & 17Y0414	99.7911	99.6525	99.8	0.924658	0.924961	0.92	Yersinia ruckeri	Yersinia ruckeri	I	I
16Y0180 & Yersinia-aldovae-GCF000173735-1-ATCC-35236	84.2302	81.0082	78.77	0.231761	0.486572	0.72	Yersinia ruckeri	Yersinia aldovae	I	III
16Y0180 & Yersinia-aldovae-GCF000834395-1-670-83	84.7289	81.4769	78.86	0.241128	0.50237	0.72	Yersinia ruckeri	Yersinia aldovae	I	III
16Y0180 & Yersinia-aldovae-GCF001091225-1-IP06005	84.2899	81.0935	78.77	0.233509	0.487362	0.72	Yersinia ruckeri	Yersinia aldovae	I	III
16Y0180 & Yersinia-aleksiciae-GCF001047675-1-159	84.4562	81.7088	79.06	0.21978	0.442338	0.63	Yersinia ruckeri	Yersinia aleksiciae	I	III
16Y0180 & Yersinia-aleksiciae-GCF001115185-1-IP27925	84.559	81.4153	79.02	0.240724	0.488942	0.72	Yersinia ruckeri	Yersinia aleksiciae	I	III
16Y0180 & Yersinia-aleksiciae-GCF001319845-1-404-81	84.3589	81.1853	78.89	0.235352	0.485782	0.71	Yersinia ruckeri	Yersinia aleksiciae	I	III
16Y0180 & Yersinia-alsatica-GCF902170305-1-IP38850T	84.3875	81.0803	78.8	0.236142	0.492101	0.72	Yersinia ruckeri	Yersinia alsatica	I	III
16Y0180 & Yersinia-artesiana-GCF902726545-1-IP42281T	84.2924	81.0296	78.85	0.233426	0.495261	0.71	Yersinia ruckeri	Yersinia artesiana	I	III
16Y0180 & Yersinia-bercovieri-GCF000167975-1-ATCC-43970	84.2163	81.0428	78.94	0.236542	0.469984	0.7	Yersinia ruckeri	Yersinia bercovieri	I	III
16Y0180 & Yersinia-bercovieri-GCF001131685-1-127-84	84.3156	81.1404	78.96	0.2411	0.485782	0.71	Yersinia ruckeri	Yersinia bercovieri	I	III
16Y0180 & Yersinia-bercovieri-GCF001319545-1-3016-84	84.2522	81.1527	78.96	0.237972	0.488942	0.7	Yersinia ruckeri	Yersinia bercovieri	I	III
16Y0180 & Yersinia-bercovieri-GCF001319955-1-FE80217	84.1967	81.042	78.92	0.234378	0.476303	0.7	Yersinia ruckeri	Yersinia bercovieri	I	III
16Y0180 & Yersinia-canariae-GCF009831415-1-NCTC-14382	84.5693	81.3199	78.58	0.233483	0.50316	0.72	Yersinia ruckeri	Yersinia canariae	I	III
16Y0180 & Yersinia-enterocolitica-GCF000192105-1-105	84.2845	81.2035	78.76	0.227112	0.49763	0.7	Yersinia ruckeri	Yersinia enterocolitica	I	III
16Y0180 & Yersinia-enterocolitica-GCF000253175-1-Y11	84.2511	81.125	78.79	0.22883	0.491311	0.7	Yersinia ruckeri	Yersinia enterocolitica	I	III
16Y0180 & Yersinia-enterocolitica-GCF000284955-1-647-5307	84.1223	80.9121	78.79	0.223743	0.49684	0.7	Yersinia ruckeri	Yersinia enterocolitica	I	III
16Y0180 & Yersinia-enterocolitica-GCF000987925-1-FORC-002	84.5946	81.461	78.75	0.23087	0.49763	0.71	Yersinia ruckeri	Yersinia enterocolitica	I	III
16Y0180 & Yersinia-enterocolitica-GCF001050775-1-YE149-02	84.2541	81.0967	78.76	0.229831	0.49684	0.7	Yersinia ruckeri	Yersinia enterocolitica	I	III
16Y0180 & Yersinia-enterocolitica-GCF001050815-1-YE3094-96	84.4583	81.2842	78.84	0.231641	0.488152	0.7	Yersinia ruckeri	Yersinia enterocolitica	I	III
16Y0180 & Yersinia-enterocolitica-GCF001085265-1-ERL053435	84.3759	81.1868	78.78	0.230816	0.50079	0.71	Yersinia ruckeri	Yersinia enterocolitica	I	III
16Y0180 & Yersinia-enterocolitica-GCF001097785-1-1127	84.2442	80.9616	78.77	0.229357	0.489731	0.7	Yersinia ruckeri	Yersinia enterocolitica	I	III
16Y0180 & Yersinia-enterocolitica-GCF001151605-1-209-36-84	84.288	80.9954	78.73	0.229363	0.478673	0.71	Yersinia ruckeri	Yersinia enterocolitica	I	III
16Y0180 & Yersinia-enterocolitica-GCF001160045-1-IP06077	84.4697	81.1191	78.88	0.230455	0.483412	0.7	Yersinia ruckeri	Yersinia enterocolitica	I	III
16Y0180 & Yersinia-enterocolitica-GCF001219785-1-YE08-03	84.1716	80.8972	78.76	0.227802	0.481833	0.7	Yersinia ruckeri	Yersinia enterocolitica	I	III
16Y0180 & Yersinia-enterocolitica-GCF001319325-1-ERL023784	84.3614	81.1808	78.8	0.229576	0.505529	0.71	Yersinia ruckeri	Yersinia enterocolitica	I	III
16Y0180 & Yersinia-entomophaga-GCF001656035-1-MH96	85.5032	84.1722	82.86	0.525053	0.695103	0.79	Yersinia ruckeri	Yersinia entomophaga	I	I
16Y0180 & Yersinia-entomophaga-GCF002192845-1-SCPM-O-B-7183	85.4288	84.0436	82.88	0.520449	0.668246	0.77	Yersinia ruckeri	Yersinia entomophaga	I	I
16Y0180 & Yersinia-frederiksenii-GCF000754805-1-ATCC-33641	84.3862	81.2493	78.73	0.247406	0.504739	0.73	Yersinia ruckeri	Yersinia frederiksenii	I	III
16Y0180 & Yersinia-frederiksenii-GCF001090165-1-22714-85	84.5005	81.2551	78.84	0.23793	0.489731	0.73	Yersinia ruckeri	Yersinia frederiksenii	I	III
16Y0180 & Yersinia-frederiksenii-GCF001155565-1-3430	84.2645	81.126	78.59	0.227589	0.471564	0.7	Yersinia ruckeri	Yersinia frederiksenii	I	III
16Y0180 & Yersinia-frederiksenii-GCF001157485-1-28-85	84.275	81.1977	78.79	0.24024	0.488152	0.72	Yersinia ruckeri	Yersinia frederiksenii	I	III
16Y0180 & Yersinia-hibernica-GCF004124235-1-CFS1934	84.3512	81.134	78.53	0.232039	0.488942	0.72	Yersinia ruckeri	Yersinia hibernica	I	III
16Y0180 & Yersinia-intermedia-GCF001166625-1-821-84	84.4544	81.3139	78.93	0.240936	0.476303	0.73	Yersinia ruckeri	Yersinia intermedia	I	III
16Y0180 & Yersinia-intermedia-GCF001218045-1-182-02	84.6634	81.5663	78.98	0.245835	0.49842	0.73	Yersinia ruckeri	Yersinia intermedia	I	III
16Y0180 & Yersinia-intermedia-GCF001221165-1-93-02	84.5224	81.2256	78.89	0.236754	0.49921	0.73	Yersinia ruckeri	Yersinia intermedia	I	III
16Y0180 & Yersinia-intermedia-GCF009730055-1-FDAARGOS-730	84.5511	81.4945	78.88	0.243199	0.495261	0.72	Yersinia ruckeri	Yersinia intermedia	I	III
16Y0180 & Yersinia-kristensenii-GCF000173715-1-ATCC-33638	84.2619	80.8478	78.66	0.221147	0.484992	0.7	Yersinia ruckeri	Yersinia kristensenii	I	III
16Y0180 & Yersinia-kristensenii-GCF000834215-1-Y225	84.4258	81.3075	78.74	0.234265	0.489731	0.7	Yersinia ruckeri	Yersinia kristensenii	I	III
16Y0180 & Yersinia-kristensenii-GCF001153365-1-119-84	84.3705	81.0598	78.78	0.233155	0.49842	0.72	Yersinia ruckeri	Yersinia kristensenii	I	III
16Y0180 & Yersinia-kristensenii-GCF900460525-1-NCTC11471	84.3752	81.2513	78.64	0.23523	0.484992	0.71	Yersinia ruckeri	Yersinia kristensenii	I	III
16Y0180 & Yersinia-massiliensis-GCF000312485-1-CCUG-53443	84.0503	80.7298	78.29	0.207732	0.467615	0.71	Yersinia ruckeri	Yersinia massiliensis	I	III
16Y0180 & Yersinia-massiliensis-GCF001218185-1-120-02	84.0541	80.9209	78.36	0.210157	0.452607	0.7	Yersinia ruckeri	Yersinia massiliensis	I	III
16Y0180 & Yersinia-massiliensis-GCF001222845-1-112-02	84.1886	80.9223	78.33	0.214808	0.471564	0.71	Yersinia ruckeri	Yersinia massiliensis	I	III
16Y0180 & Yersinia-massiliensis-GCF001319565-1-3400-83	84.0951	80.8571	78.35	0.213104	0.461295	0.71	Yersinia ruckeri	Yersinia massiliensis	I	III
16Y0180 & Yersinia-mollaretii-GCF001106265-1-YE8850	84.2958	80.984	78.92	0.235986	0.481043	0.7	Yersinia ruckeri	Yersinia mollaretii	I	III
16Y0180 & Yersinia-mollaretii-GCF001108385-1-IP22404	84.4765	81.1219	78.94	0.236787	0.490521	0.71	Yersinia ruckeri	Yersinia mollaretii	I	III
16Y0180 & Yersinia-mollaretii-GCF001149645-1-IP25089	84.1449	80.9042	78.9	0.233283	0.491311	0.7	Yersinia ruckeri	Yersinia mollaretii	I	III
16Y0180 & Yersinia-mollaretii-GCF013282725-1-ATCC-43969	84.661	81.3328	78.9	0.234878	0.490521	0.71	Yersinia ruckeri	Yersinia mollaretii	I	III
16Y0180 & Yersinia-nurmii-GCF001112925-1-CIP110231	85.1861	83.971	82.67	0.52223	0.670616	0.79	Yersinia ruckeri	Yersinia nurmii	I	I
16Y0180 & Yersinia-pekkanenii-GCF001152565-1-A125KOH2	84.3047	81.0208	78.88	0.236315	0.478673	0.7	Yersinia ruckeri	Yersinia pekkanenii	I	III
16Y0180 & Yersinia-pekkanenii-GCF001244635-1-CIP110230	84.2831	80.8737	78.87	0.235698	0.49921	0.7	Yersinia ruckeri	Yersinia pekkanenii	I	III
16Y0180 & Yersinia-pestis-GCF000222975-1-A1122	84.3074	80.9045	78.72	0.20094	0.463665	0.66	Yersinia ruckeri	Yersinia pestis	I	II
16Y0180 & Yersinia-pestis-GCF000320425-1-12	84.216	80.7306	78.73	0.195236	0.365719	0.65	Yersinia ruckeri	Yersinia pestis	I	II
16Y0180 & Yersinia-pestis-GCF000320445-1-2	84.2355	80.6884	78.71	0.196316	0.375197	0.65	Yersinia ruckeri	Yersinia pestis	I	II
16Y0180 & Yersinia-pestis-GCF000323445-1-5	84.2711	80.4532	78.7	0.191651	0.35782	0.64	Yersinia ruckeri	Yersinia pestis	I	II
16Y0180 & Yersinia-pestis-GCF000323505-1-7	84.2158	80.4932	78.68	0.197465	0.394945	0.66	Yersinia ruckeri	Yersinia pestis	I	II
16Y0180 & Yersinia-pestis-GCF000323645-1-91	84.2478	80.5265	78.72	0.1964	0.381517	0.65	Yersinia ruckeri	Yersinia pestis	I	II
16Y0180 & Yersinia-pestis-GCF000834825-1-Antiqua	84.5005	80.8196	78.72	0.206443	0.470774	0.66	Yersinia ruckeri	Yersinia pestis	I	II
16Y0180 & Yersinia-proxima-GCA902170785-1-IP37424T	84.3444	81.3457	78.78	0.237615	0.49684	0.72	Yersinia ruckeri	Yersinia proxima	I	III
16Y0180 & Yersinia-pseudotuberculosis-GCF001319705-1-IP32881	84.2234	80.8159	78.73	0.209683	0.454186	0.68	Yersinia ruckeri	Yersinia pseudotuberculosis	I	II
16Y0180 & Yersinia-pseudotuberculosis-GCF001319725-1-PT682	84.2374	80.7959	78.68	0.205597	0.457346	0.68	Yersinia ruckeri	Yersinia pseudotuberculosis	I	II
16Y0180 & Yersinia-pseudotuberculosis-GCF001319765-1-260	84.3167	80.8232	78.73	0.207671	0.462875	0.67	Yersinia ruckeri	Yersinia pseudotuberculosis	I	II
16Y0180 & Yersinia-pseudotuberculosis-GCF001319785-1-IP33250	84.2433	80.7686	78.67	0.205924	0.462875	0.67	Yersinia ruckeri	Yersinia pseudotuberculosis	I	II
16Y0180 & Yersinia-pseudotuberculosis-GCF001319885-1-OK6088	84.2918	80.7015	78.7	0.208595	0.464455	0.68	Yersinia ruckeri	Yersinia pseudotuberculosis	I	II
16Y0180 & Yersinia-pseudotuberculosis-GCF900637475-1-NCTC10275	84.3868	81.0451	78.71	0.209009	0.466825	0.67	Yersinia ruckeri	Yersinia pseudotuberculosis	I	II
16Y0180 & Yersinia-rochesterensis-GCF902170605-1-IP35638T	84.204	81.1167	78.78	0.229732	0.468404	0.7	Yersinia ruckeri	Yersinia rochesterensis	I	III
16Y0180 & Yersinia-rohdei-GCF000173775-1-ATCC-43380	84.2235	80.948	78.74	0.224084	0.467615	0.69	Yersinia ruckeri	Yersinia rohdei	I	III
16Y0180 & Yersinia-rohdei-GCF000834455-1-YRA	84.3878	81.2723	78.72	0.22803	0.488152	0.69	Yersinia ruckeri	Yersinia rohdei	I	III
16Y0180 & Yersinia-rohdei-GCF001152185-1-82589	84.3599	81.1118	78.77	0.227678	0.472354	0.7	Yersinia ruckeri	Yersinia rohdei	I	III
16Y0180 & Yersinia-rohdei-GCF001217805-1-68-02	84.267	81.0511	78.73	0.22606	0.473934	0.69	Yersinia ruckeri	Yersinia rohdei	I	III
16Y0180 & Yersinia-rohdei-GCF001223385-1-56-02	84.2688	81.1324	78.77	0.227377	0.462875	0.69	Yersinia ruckeri	Yersinia rohdei	I	III
16Y0180 & Yersinia-rohdei-GCF001320025-1-3343	84.2852	81.0947	78.75	0.225426	0.469194	0.69	Yersinia ruckeri	Yersinia rohdei	I	III
16Y0180 & Yersinia-ruckeri-GCF000737165-1-37551	99.8135	99.6675	99.82	0.915041	0.898894	0.92	Yersinia ruckeri	Yersinia ruckeri	I	I
16Y0180 & Yersinia-ruckeri-GCF000754815-1-ATCC-29473	99.9875	99.9719	100	0.996753	0.985782	0.99	Yersinia ruckeri	Yersinia ruckeri	I	I
16Y0180 & Yersinia-ruckeri-GCF000775355-2-SC09	99.7721	99.5694	99.76	0.916883	0.919431	0.91	Yersinia ruckeri	Yersinia ruckeri	I	I
16Y0180 & Yersinia-ruckeri-GCF000824965-1-CSF007-82	99.9876	99.9298	100	0.987844	0.964455	0.99	Yersinia ruckeri	Yersinia ruckeri	I	I
16Y0180 & Yersinia-ruckeri-GCF000834255-1-YRB	97.7753	97.6177	98.05	0.88682	0.890205	0.88	Yersinia ruckeri	Yersinia ruckeri	I	I
16Y0180 & Yersinia-ruckeri-GCF000964565-1-Big-Creek-74	99.7823	99.6225	99.8	0.910656	0.912322	0.9	Yersinia ruckeri	Yersinia ruckeri	I	I
16Y0180 & Yersinia-ruckeri-GCF001166725-1-RS41	99.9282	99.9184	99.99	0.997525	0.954186	0.98	Yersinia ruckeri	Yersinia ruckeri	I	I
16Y0180 & Yersinia-ruckeri-GCF001172905-1-OMBL4	99.7543	99.7176	99.81	0.910482	0.894155	0.91	Yersinia ruckeri	Yersinia ruckeri	I	I
16Y0180 & Yersinia-similis-GCF000582515-1-228	84.6471	81.0238	78.67	0.206384	0.489731	0.68	Yersinia ruckeri	Yersinia similis	I	II
16Y0180 & Yersinia-similis-GCF001053095-1-Y228	84.4735	80.8871	78.66	0.203305	0.473934	0.68	Yersinia ruckeri	Yersinia similis	I	II
16Y0180 & Yersinia-similis-GCF001114105-1-Y233	84.4869	80.7599	78.67	0.203567	0.478673	0.68	Yersinia ruckeri	Yersinia similis	I	II
16Y0180 & Yersinia-similis-GCF001136465-1-MW109-2	84.368	80.6876	78.68	0.201388	0.480253	0.68	Yersinia ruckeri	Yersinia similis	I	II
16Y0180 & Yersinia-similis-GCF001140625-1-R819	84.4471	80.7643	78.66	0.201665	0.469984	0.68	Yersinia ruckeri	Yersinia similis	I	II
16Y0180 & Yersinia-similis-GCF001319745-1-Y252	84.3796	80.8277	78.65	0.202763	0.467615	0.68	Yersinia ruckeri	Yersinia similis	I	II
16Y0180 & Yersinia-thracica-GCF902170565-1-IP34646T	84.4692	81.317	78.89	0.236022	0.468404	0.7	Yersinia ruckeri	Yersinia thracica	I	III
16Y0180 & Yersinia-vastinensis-GCF902726565-1-IP38594T	84.1613	81.0267	78.63	0.227337	0.475513	0.69	Yersinia ruckeri	Yersinia vastinensis	I	III
16Y0180 & Yersinia-wautersii-GCF001123345-1-Y428	84.4126	80.9962	78.68	0.207216	0.455766	0.69	Yersinia ruckeri	Yersinia wautersii	I	II
16Y0180 & Yersinia-wautersii-GCF001319825-1-WP-931201	84.3334	80.8268	78.69	0.203632	0.455766	0.68	Yersinia ruckeri	Yersinia wautersii	I	II
17Y0153 & 16Y0180	99.9795	99.9771	99.99	0.991385	0.965358	0.97	Yersinia ruckeri	Yersinia ruckeri	I	I
17Y0153 & 17Y0155	99.9812	99.9902	100	1.02496	0.989222	0.99	Yersinia ruckeri	Yersinia ruckeri	I	I
17Y0153 & 17Y0157	99.7765	99.5811	99.79	0.894736	0.890685	0.89	Yersinia ruckeri	Yersinia ruckeri	I	I
17Y0153 & 17Y0159	99.6574	99.4453	99.69	0.88942	0.889145	0.88	Yersinia ruckeri	Yersinia ruckeri	I	I
17Y0153 & 17Y0161	99.6852	99.5611	99.7	0.893564	0.891455	0.88	Yersinia ruckeri	Yersinia ruckeri	I	I
17Y0153 & 17Y0163	99.6792	99.5145	99.72	0.894647	0.892995	0.89	Yersinia ruckeri	Yersinia ruckeri	I	I
17Y0153 & 17Y0189	99.9757	99.9901	100	1.03577	0.989992	0.99	Yersinia ruckeri	Yersinia ruckeri	I	I
17Y0153 & 17Y0412	99.773	99.6561	99.78	0.915951	0.91455	0.91	Yersinia ruckeri	Yersinia ruckeri	I	I
17Y0153 & 17Y0414	99.7792	99.6949	99.8	0.914224	0.91224	0.91	Yersinia ruckeri	Yersinia ruckeri	I	I
17Y0153 & Yersinia-aldovae-GCF000173735-1-ATCC-35236	84.2154	81.0191	78.75	0.225682	0.470362	0.7	Yersinia ruckeri	Yersinia aldovae	I	III
17Y0153 & Yersinia-aldovae-GCF000834395-1-670-83	84.5837	81.4802	78.81	0.232541	0.487298	0.71	Yersinia ruckeri	Yersinia aldovae	I	III
17Y0153 & Yersinia-aldovae-GCF001091225-1-IP06005	84.2586	81.0423	78.74	0.227213	0.483449	0.71	Yersinia ruckeri	Yersinia aldovae	I	III
17Y0153 & Yersinia-aleksiciae-GCF001047675-1-159	84.4467	81.6507	79.04	0.214807	0.43495	0.62	Yersinia ruckeri	Yersinia aleksiciae	I	III
17Y0153 & Yersinia-aleksiciae-GCF001115185-1-IP27925	84.5749	81.2556	78.99	0.235746	0.47729	0.7	Yersinia ruckeri	Yersinia aleksiciae	I	III
17Y0153 & Yersinia-aleksiciae-GCF001319845-1-404-81	84.3501	81.1019	78.87	0.229977	0.47729	0.7	Yersinia ruckeri	Yersinia aleksiciae	I	III
17Y0153 & Yersinia-alsatica-GCF902170305-1-IP38850T	84.3916	81.0463	78.77	0.230266	0.491917	0.71	Yersinia ruckeri	Yersinia alsatica	I	III
17Y0153 & Yersinia-artesiana-GCF902726545-1-IP42281T	84.2929	81.0645	78.81	0.227435	0.481909	0.7	Yersinia ruckeri	Yersinia artesiana	I	III
17Y0153 & Yersinia-bercovieri-GCF000167975-1-ATCC-43970	84.1433	80.9374	78.88	0.22845	0.464203	0.69	Yersinia ruckeri	Yersinia bercovieri	I	III
17Y0153 & Yersinia-bercovieri-GCF001131685-1-127-84	84.3713	81.0355	78.97	0.236681	0.495766	0.7	Yersinia ruckeri	Yersinia bercovieri	I	III
17Y0153 & Yersinia-bercovieri-GCF001319545-1-3016-84	84.1742	81.0871	78.92	0.229995	0.471132	0.69	Yersinia ruckeri	Yersinia bercovieri	I	III
17Y0153 & Yersinia-bercovieri-GCF001319955-1-FE80217	84.1394	80.9616	78.89	0.227243	0.465743	0.68	Yersinia ruckeri	Yersinia bercovieri	I	III
17Y0153 & Yersinia-canariae-GCF009831415-1-NCTC-14382	84.5058	81.253	78.54	0.224652	0.488068	0.71	Yersinia ruckeri	Yersinia canariae	I	III
17Y0153 & Yersinia-enterocolitica-GCF000192105-1-105	84.2843	81.0799	78.76	0.220975	0.486528	0.69	Yersinia ruckeri	Yersinia enterocolitica	I	III
17Y0153 & Yersinia-enterocolitica-GCF000253175-1-Y11	84.2368	81.1705	78.79	0.222485	0.484219	0.69	Yersinia ruckeri	Yersinia enterocolitica	I	III
17Y0153 & Yersinia-enterocolitica-GCF000284955-1-647-5307	84.1324	80.8733	78.78	0.217987	0.481909	0.68	Yersinia ruckeri	Yersinia enterocolitica	I	III
17Y0153 & Yersinia-enterocolitica-GCF000987925-1-FORC-002	84.5403	81.3296	78.72	0.223964	0.489607	0.7	Yersinia ruckeri	Yersinia enterocolitica	I	III
17Y0153 & Yersinia-enterocolitica-GCF001050775-1-YE149-02	84.2341	81.1023	78.75	0.22328	0.481909	0.69	Yersinia ruckeri	Yersinia enterocolitica	I	III
17Y0153 & Yersinia-enterocolitica-GCF001050815-1-YE3094-96	84.4795	81.3086	78.82	0.225639	0.47806	0.69	Yersinia ruckeri	Yersinia enterocolitica	I	III
17Y0153 & Yersinia-enterocolitica-GCF001085265-1-ERL053435	84.3196	81.0801	78.73	0.223073	0.494226	0.7	Yersinia ruckeri	Yersinia enterocolitica	I	III
17Y0153 & Yersinia-enterocolitica-GCF001097785-1-1127	84.2253	80.9388	78.76	0.223135	0.47729	0.69	Yersinia ruckeri	Yersinia enterocolitica	I	III
17Y0153 & Yersinia-enterocolitica-GCF001151605-1-209-36-84	84.2721	80.9663	78.71	0.223123	0.466513	0.7	Yersinia ruckeri	Yersinia enterocolitica	I	III
17Y0153 & Yersinia-enterocolitica-GCF001160045-1-IP06077	84.4437	81.0954	78.89	0.224173	0.474981	0.68	Yersinia ruckeri	Yersinia enterocolitica	I	III
17Y0153 & Yersinia-enterocolitica-GCF001219785-1-YE08-03	84.1529	81.0032	78.75	0.221368	0.464973	0.69	Yersinia ruckeri	Yersinia enterocolitica	I	III
17Y0153 & Yersinia-enterocolitica-GCF001319325-1-ERL023784	84.3661	81.1133	78.76	0.223384	0.492687	0.7	Yersinia ruckeri	Yersinia enterocolitica	I	III
17Y0153 & Yersinia-entomophaga-GCF001656035-1-MH96	85.4231	84.1318	82.92	0.511253	0.687452	0.78	Yersinia ruckeri	Yersinia entomophaga	I	I
17Y0153 & Yersinia-entomophaga-GCF002192845-1-SCPM-O-B-7183	85.3442	84.0864	82.93	0.506049	0.655119	0.76	Yersinia ruckeri	Yersinia entomophaga	I	I
17Y0153 & Yersinia-frederiksenii-GCF000754805-1-ATCC-33641	84.2905	81.1415	78.66	0.238976	0.501925	0.71	Yersinia ruckeri	Yersinia frederiksenii	I	III
17Y0153 & Yersinia-frederiksenii-GCF001090165-1-22714-85	84.4374	81.1158	78.77	0.229581	0.486528	0.71	Yersinia ruckeri	Yersinia frederiksenii	I	III
17Y0153 & Yersinia-frederiksenii-GCF001155565-1-3430	84.279	81.0528	78.56	0.223469	0.464973	0.69	Yersinia ruckeri	Yersinia frederiksenii	I	III
17Y0153 & Yersinia-frederiksenii-GCF001157485-1-28-85	84.3306	81.1564	78.76	0.235621	0.489607	0.71	Yersinia ruckeri	Yersinia frederiksenii	I	III
17Y0153 & Yersinia-hibernica-GCF004124235-1-CFS1934	84.2855	81.1645	78.48	0.224632	0.48037	0.7	Yersinia ruckeri	Yersinia hibernica	I	III
17Y0153 & Yersinia-intermedia-GCF001166625-1-821-84	84.4976	81.264	78.91	0.236563	0.47806	0.72	Yersinia ruckeri	Yersinia intermedia	I	III
17Y0153 & Yersinia-intermedia-GCF001218045-1-182-02	84.6224	81.3965	78.92	0.238831	0.492687	0.71	Yersinia ruckeri	Yersinia intermedia	I	III
17Y0153 & Yersinia-intermedia-GCF001221165-1-93-02	84.4417	81.0767	78.82	0.229224	0.487298	0.72	Yersinia ruckeri	Yersinia intermedia	I	III
17Y0153 & Yersinia-intermedia-GCF009730055-1-FDAARGOS-730	84.5353	81.4889	78.86	0.237379	0.486528	0.71	Yersinia ruckeri	Yersinia intermedia	I	III
17Y0153 & Yersinia-kristensenii-GCF000173715-1-ATCC-33638	84.2324	80.8722	78.64	0.21529	0.470362	0.69	Yersinia ruckeri	Yersinia kristensenii	I	III
17Y0153 & Yersinia-kristensenii-GCF000834215-1-Y225	84.4091	81.0976	78.73	0.228303	0.488838	0.69	Yersinia ruckeri	Yersinia kristensenii	I	III
17Y0153 & Yersinia-kristensenii-GCF001153365-1-119-84	84.3598	81.0047	78.74	0.226991	0.488068	0.7	Yersinia ruckeri	Yersinia kristensenii	I	III
17Y0153 & Yersinia-kristensenii-GCF900460525-1-NCTC11471	84.3246	81.1533	78.6	0.228661	0.482679	0.7	Yersinia ruckeri	Yersinia kristensenii	I	III
17Y0153 & Yersinia-massiliensis-GCF000312485-1-CCUG-53443	84.0479	80.7058	78.28	0.203512	0.464973	0.7	Yersinia ruckeri	Yersinia massiliensis	I	III
17Y0153 & Yersinia-massiliensis-GCF001218185-1-120-02	84.0708	80.9018	78.34	0.205693	0.441109	0.69	Yersinia ruckeri	Yersinia massiliensis	I	III
17Y0153 & Yersinia-massiliensis-GCF001222845-1-112-02	84.1901	80.7478	78.32	0.209797	0.474211	0.69	Yersinia ruckeri	Yersinia massiliensis	I	III
17Y0153 & Yersinia-massiliensis-GCF001319565-1-3400-83	84.0968	80.781	78.32	0.208142	0.454196	0.69	Yersinia ruckeri	Yersinia massiliensis	I	III
17Y0153 & Yersinia-mollaretii-GCF001106265-1-YE8850	84.3151	80.8808	78.91	0.231978	0.481139	0.69	Yersinia ruckeri	Yersinia mollaretii	I	III
17Y0153 & Yersinia-mollaretii-GCF001108385-1-IP22404	84.4049	80.9406	78.9	0.229805	0.488838	0.7	Yersinia ruckeri	Yersinia mollaretii	I	III
17Y0153 & Yersinia-mollaretii-GCF001149645-1-IP25089	84.1633	80.9242	78.88	0.228653	0.473441	0.69	Yersinia ruckeri	Yersinia mollaretii	I	III
17Y0153 & Yersinia-mollaretii-GCF013282725-1-ATCC-43969	84.6124	81.1257	78.83	0.227785	0.484988	0.7	Yersinia ruckeri	Yersinia mollaretii	I	III
17Y0153 & Yersinia-nurmii-GCF001112925-1-CIP110231	85.1597	83.9726	82.64	0.512635	0.664357	0.77	Yersinia ruckeri	Yersinia nurmii	I	I
17Y0153 & Yersinia-pekkanenii-GCF001152565-1-A125KOH2	84.3044	80.9651	78.89	0.231106	0.48037	0.69	Yersinia ruckeri	Yersinia pekkanenii	I	III
17Y0153 & Yersinia-pekkanenii-GCF001244635-1-CIP110230	84.2929	80.8444	78.88	0.231192	0.488838	0.69	Yersinia ruckeri	Yersinia pekkanenii	I	III
17Y0153 & Yersinia-pestis-GCF000222975-1-A1122	84.3313	80.9268	78.7	0.196256	0.441878	0.64	Yersinia ruckeri	Yersinia pestis	I	II
17Y0153 & Yersinia-pestis-GCF000320425-1-12	84.1542	80.7274	78.71	0.18943	0.355658	0.63	Yersinia ruckeri	Yersinia pestis	I	II
17Y0153 & Yersinia-pestis-GCF000320445-1-2	84.1928	80.7717	78.68	0.189942	0.363356	0.64	Yersinia ruckeri	Yersinia pestis	I	II
17Y0153 & Yersinia-pestis-GCF000323445-1-5	84.2627	80.6231	78.68	0.186701	0.350269	0.63	Yersinia ruckeri	Yersinia pestis	I	II
17Y0153 & Yersinia-pestis-GCF000323505-1-7	84.157	80.6441	78.66	0.191682	0.379523	0.64	Yersinia ruckeri	Yersinia pestis	I	II
17Y0153 & Yersinia-pestis-GCF000323645-1-91	84.1869	80.6785	78.7	0.190568	0.369515	0.63	Yersinia ruckeri	Yersinia pestis	I	II
17Y0153 & Yersinia-pestis-GCF000834825-1-Antiqua	84.3844	80.8921	78.7	0.199243	0.454196	0.64	Yersinia ruckeri	Yersinia pestis	I	II
17Y0153 & Yersinia-proxima-GCA902170785-1-IP37424T	84.3985	81.2795	78.79	0.233173	0.492687	0.71	Yersinia ruckeri	Yersinia proxima	I	III
17Y0153 & Yersinia-pseudotuberculosis-GCF001319705-1-IP32881	84.1848	80.7188	78.71	0.204312	0.456505	0.66	Yersinia ruckeri	Yersinia pseudotuberculosis	I	II
17Y0153 & Yersinia-pseudotuberculosis-GCF001319725-1-PT682	84.1886	80.748	78.66	0.199665	0.443418	0.66	Yersinia ruckeri	Yersinia pseudotuberculosis	I	II
17Y0153 & Yersinia-pseudotuberculosis-GCF001319765-1-260	84.2636	80.8404	78.71	0.201695	0.448037	0.66	Yersinia ruckeri	Yersinia pseudotuberculosis	I	II
17Y0153 & Yersinia-pseudotuberculosis-GCF001319785-1-IP33250	84.2433	80.752	78.66	0.200802	0.448807	0.66	Yersinia ruckeri	Yersinia pseudotuberculosis	I	II
17Y0153 & Yersinia-pseudotuberculosis-GCF001319885-1-OK6088	84.2118	80.7312	78.69	0.202132	0.448807	0.66	Yersinia ruckeri	Yersinia pseudotuberculosis	I	II
17Y0153 & Yersinia-pseudotuberculosis-GCF900637475-1-NCTC10275	84.3879	80.976	78.7	0.20372	0.458814	0.66	Yersinia ruckeri	Yersinia pseudotuberculosis	I	II
17Y0153 & Yersinia-rochesterensis-GCF902170605-1-IP35638T	84.2003	80.9619	78.77	0.224264	0.474981	0.68	Yersinia ruckeri	Yersinia rochesterensis	I	III
17Y0153 & Yersinia-rohdei-GCF000173775-1-ATCC-43380	84.2124	80.8983	78.72	0.218186	0.458814	0.68	Yersinia ruckeri	Yersinia rohdei	I	III
17Y0153 & Yersinia-rohdei-GCF000834455-1-YRA	84.3663	81.2049	78.71	0.221578	0.47652	0.68	Yersinia ruckeri	Yersinia rohdei	I	III
17Y0153 & Yersinia-rohdei-GCF001152185-1-82589	84.3827	81.0443	78.77	0.223031	0.470362	0.68	Yersinia ruckeri	Yersinia rohdei	I	III
17Y0153 & Yersinia-rohdei-GCF001217805-1-68-02	84.2989	80.9996	78.72	0.220957	0.455735	0.68	Yersinia ruckeri	Yersinia rohdei	I	III
17Y0153 & Yersinia-rohdei-GCF001223385-1-56-02	84.2745	81.1887	78.76	0.221644	0.444188	0.68	Yersinia ruckeri	Yersinia rohdei	I	III
17Y0153 & Yersinia-rohdei-GCF001320025-1-3343	84.3025	80.9835	78.74	0.219323	0.461894	0.68	Yersinia ruckeri	Yersinia rohdei	I	III
17Y0153 & Yersinia-ruckeri-GCF000737165-1-37551	99.8085	99.68	99.82	0.90016	0.886066	0.91	Yersinia ruckeri	Yersinia ruckeri	I	I
17Y0153 & Yersinia-ruckeri-GCF000754815-1-ATCC-29473	99.9804	99.9719	100	0.983182	0.959199	0.96	Yersinia ruckeri	Yersinia ruckeri	I	I
17Y0153 & Yersinia-ruckeri-GCF000775355-2-SC09	99.7684	99.609	99.77	0.904488	0.904542	0.9	Yersinia ruckeri	Yersinia ruckeri	I	I
17Y0153 & Yersinia-ruckeri-GCF000824965-1-CSF007-82	99.9829	99.9557	99.99	0.995846	0.95458	0.98	Yersinia ruckeri	Yersinia ruckeri	I	I
17Y0153 & Yersinia-ruckeri-GCF000834255-1-YRB	97.7863	97.6804	98.04	0.869965	0.87067	0.86	Yersinia ruckeri	Yersinia ruckeri	I	I
17Y0153 & Yersinia-ruckeri-GCF000964565-1-Big-Creek-74	99.7731	99.6601	99.8	0.894505	0.895304	0.89	Yersinia ruckeri	Yersinia ruckeri	I	I
17Y0153 & Yersinia-ruckeri-GCF001166725-1-RS41	99.9245	99.9394	100	1.0145	0.949192	0.98	Yersinia ruckeri	Yersinia ruckeri	I	I
17Y0153 & Yersinia-ruckeri-GCF001172905-1-OMBL4	99.746	99.7303	99.81	0.903937	0.882987	0.9	Yersinia ruckeri	Yersinia ruckeri	I	I
17Y0153 & Yersinia-similis-GCF000582515-1-228	84.5836	81.1671	78.62	0.199641	0.469592	0.67	Yersinia ruckeri	Yersinia similis	I	II
17Y0153 & Yersinia-similis-GCF001053095-1-Y228	84.4046	80.9871	78.62	0.196701	0.443418	0.67	Yersinia ruckeri	Yersinia similis	I	II
17Y0153 & Yersinia-similis-GCF001114105-1-Y233	84.4893	80.9279	78.66	0.198807	0.451116	0.67	Yersinia ruckeri	Yersinia similis	I	II
17Y0153 & Yersinia-similis-GCF001136465-1-MW109-2	84.3191	80.8823	78.66	0.195548	0.454965	0.67	Yersinia ruckeri	Yersinia similis	I	II
17Y0153 & Yersinia-similis-GCF001140625-1-R819	84.3928	80.8778	78.64	0.195839	0.442648	0.67	Yersinia ruckeri	Yersinia similis	I	II
17Y0153 & Yersinia-similis-GCF001319745-1-Y252	84.393	80.9737	78.64	0.198114	0.445727	0.67	Yersinia ruckeri	Yersinia similis	I	II
17Y0153 & Yersinia-thracica-GCF902170565-1-IP34646T	84.4529	81.269	78.88	0.229647	0.464973	0.69	Yersinia ruckeri	Yersinia thracica	I	III
17Y0153 & Yersinia-vastinensis-GCF902726565-1-IP38594T	84.1493	80.9655	78.61	0.222681	0.457275	0.68	Yersinia ruckeri	Yersinia vastinensis	I	III
17Y0153 & Yersinia-wautersii-GCF001123345-1-Y428	84.3691	80.9031	78.65	0.201416	0.454196	0.67	Yersinia ruckeri	Yersinia wautersii	I	II
17Y0153 & Yersinia-wautersii-GCF001319825-1-WP-931201	84.3489	80.7839	78.66	0.199035	0.449577	0.66	Yersinia ruckeri	Yersinia wautersii	I	II
17Y0155 & 16Y0180	99.9831	99.969	100	0.988094	0.965305	0.96	Yersinia ruckeri	Yersinia ruckeri	I	I
17Y0155 & 17Y0153	99.9812	99.9871	100	1.02645	0.991519	0.99	Yersinia ruckeri	Yersinia ruckeri	I	I
17Y0155 & 17Y0157	99.78	99.596	99.79	0.897106	0.898998	0.89	Yersinia ruckeri	Yersinia ruckeri	I	I
17Y0155 & 17Y0159	99.6571	99.4833	99.69	0.890619	0.888204	0.88	Yersinia ruckeri	Yersinia ruckeri	I	I
17Y0155 & 17Y0161	99.6896	99.5593	99.7	0.896106	0.897456	0.89	Yersinia ruckeri	Yersinia ruckeri	I	I
17Y0155 & 17Y0163	99.6825	99.5354	99.72	0.897496	0.896685	0.89	Yersinia ruckeri	Yersinia ruckeri	I	I
17Y0155 & 17Y0189	99.9825	99.9851	100	1.02067	0.99229	0.99	Yersinia ruckeri	Yersinia ruckeri	I	I
17Y0155 & 17Y0412	99.7737	99.6344	99.78	0.922119	0.91596	0.91	Yersinia ruckeri	Yersinia ruckeri	I	I
17Y0155 & 17Y0414	99.7837	99.6376	99.8	0.919953	0.912876	0.91	Yersinia ruckeri	Yersinia ruckeri	I	I
17Y0155 & Yersinia-aldovae-GCF000173735-1-ATCC-35236	84.2411	80.9856	78.76	0.226189	0.480339	0.7	Yersinia ruckeri	Yersinia aldovae	I	III
17Y0155 & Yersinia-aldovae-GCF000834395-1-670-83	84.5921	81.2226	78.82	0.233512	0.50347	0.71	Yersinia ruckeri	Yersinia aldovae	I	III
17Y0155 & Yersinia-aldovae-GCF001091225-1-IP06005	84.2986	80.9694	78.76	0.22795	0.491133	0.71	Yersinia ruckeri	Yersinia aldovae	I	III
17Y0155 & Yersinia-aleksiciae-GCF001047675-1-159	84.4671	81.4473	79.05	0.215706	0.447957	0.62	Yersinia ruckeri	Yersinia aleksiciae	I	III
17Y0155 & Yersinia-aleksiciae-GCF001115185-1-IP27925	84.5732	81.2548	79	0.236299	0.478797	0.7	Yersinia ruckeri	Yersinia aleksiciae	I	III
17Y0155 & Yersinia-aleksiciae-GCF001319845-1-404-81	84.3656	81.1785	78.88	0.23095	0.4734	0.7	Yersinia ruckeri	Yersinia aleksiciae	I	III
17Y0155 & Yersinia-alsatica-GCF902170305-1-IP38850T	84.3881	81.0733	78.78	0.230603	0.482652	0.71	Yersinia ruckeri	Yersinia alsatica	I	III
17Y0155 & Yersinia-artesiana-GCF902726545-1-IP42281T	84.3042	81.0043	78.81	0.227929	0.48882	0.7	Yersinia ruckeri	Yersinia artesiana	I	III
17Y0155 & Yersinia-bercovieri-GCF000167975-1-ATCC-43970	84.1548	80.9991	78.88	0.228908	0.458751	0.69	Yersinia ruckeri	Yersinia bercovieri	I	III
17Y0155 & Yersinia-bercovieri-GCF001131685-1-127-84	84.3757	81.1864	78.97	0.236975	0.475713	0.7	Yersinia ruckeri	Yersinia bercovieri	I	III
17Y0155 & Yersinia-bercovieri-GCF001319545-1-3016-84	84.1919	81.0499	78.91	0.230075	0.4734	0.69	Yersinia ruckeri	Yersinia bercovieri	I	III
17Y0155 & Yersinia-bercovieri-GCF001319955-1-FE80217	84.1452	81.0348	78.88	0.227358	0.461835	0.69	Yersinia ruckeri	Yersinia bercovieri	I	III
17Y0155 & Yersinia-canariae-GCF009831415-1-NCTC-14382	84.4605	81.1842	78.55	0.224177	0.491904	0.71	Yersinia ruckeri	Yersinia canariae	I	III
17Y0155 & Yersinia-enterocolitica-GCF000192105-1-105	84.2858	81.0872	78.76	0.22129	0.480339	0.69	Yersinia ruckeri	Yersinia enterocolitica	I	III
17Y0155 & Yersinia-enterocolitica-GCF000253175-1-Y11	84.2774	81.1019	78.79	0.223548	0.495759	0.69	Yersinia ruckeri	Yersinia enterocolitica	I	III
17Y0155 & Yersinia-enterocolitica-GCF000284955-1-647-5307	84.1681	80.8749	78.78	0.218316	0.4734	0.68	Yersinia ruckeri	Yersinia enterocolitica	I	III
17Y0155 & Yersinia-enterocolitica-GCF000987925-1-FORC-002	84.5601	81.3277	78.72	0.22399	0.487278	0.7	Yersinia ruckeri	Yersinia enterocolitica	I	III
17Y0155 & Yersinia-enterocolitica-GCF001050775-1-YE149-02	84.2203	80.993	78.75	0.223569	0.490362	0.69	Yersinia ruckeri	Yersinia enterocolitica	I	III
17Y0155 & Yersinia-enterocolitica-GCF001050815-1-YE3094-96	84.4961	81.3178	78.84	0.226235	0.4734	0.69	Yersinia ruckeri	Yersinia enterocolitica	I	III
17Y0155 & Yersinia-enterocolitica-GCF001085265-1-ERL053435	84.3275	81.134	78.74	0.223357	0.485736	0.7	Yersinia ruckeri	Yersinia enterocolitica	I	III
17Y0155 & Yersinia-enterocolitica-GCF001097785-1-1127	84.2428	80.9396	78.76	0.223781	0.475713	0.69	Yersinia ruckeri	Yersinia enterocolitica	I	III
17Y0155 & Yersinia-enterocolitica-GCF001151605-1-209-36-84	84.2721	81.1051	78.71	0.223352	0.462606	0.7	Yersinia ruckeri	Yersinia enterocolitica	I	III
17Y0155 & Yersinia-enterocolitica-GCF001160045-1-IP06077	84.4975	81.0802	78.89	0.224943	0.471087	0.69	Yersinia ruckeri	Yersinia enterocolitica	I	III
17Y0155 & Yersinia-enterocolitica-GCF001219785-1-YE08-03	84.1792	80.9183	78.76	0.221831	0.468774	0.69	Yersinia ruckeri	Yersinia enterocolitica	I	III
17Y0155 & Yersinia-enterocolitica-GCF001319325-1-ERL023784	84.3856	81.0363	78.78	0.223871	0.491904	0.7	Yersinia ruckeri	Yersinia enterocolitica	I	III
17Y0155 & Yersinia-entomophaga-GCF001656035-1-MH96	85.4861	84.2377	82.88	0.515297	0.683115	0.78	Yersinia ruckeri	Yersinia entomophaga	I	I
17Y0155 & Yersinia-entomophaga-GCF002192845-1-SCPM-O-B-7183	85.4152	84.0838	82.9	0.510775	0.660756	0.76	Yersinia ruckeri	Yersinia entomophaga	I	I
17Y0155 & Yersinia-frederiksenii-GCF000754805-1-ATCC-33641	84.3139	81.1434	78.68	0.23955	0.501928	0.71	Yersinia ruckeri	Yersinia frederiksenii	I	III
17Y0155 & Yersinia-frederiksenii-GCF001090165-1-22714-85	84.4615	81.1483	78.78	0.230321	0.482652	0.71	Yersinia ruckeri	Yersinia frederiksenii	I	III
17Y0155 & Yersinia-frederiksenii-GCF001155565-1-3430	84.2828	81.1582	78.57	0.224012	0.459522	0.69	Yersinia ruckeri	Yersinia frederiksenii	I	III
17Y0155 & Yersinia-frederiksenii-GCF001157485-1-28-85	84.2709	81.1536	78.77	0.234911	0.494217	0.71	Yersinia ruckeri	Yersinia frederiksenii	I	III
17Y0155 & Yersinia-hibernica-GCF004124235-1-CFS1934	84.2878	81.0724	78.48	0.224961	0.478797	0.7	Yersinia ruckeri	Yersinia hibernica	I	III
17Y0155 & Yersinia-intermedia-GCF001166625-1-821-84	84.4978	81.1857	78.92	0.236985	0.485736	0.72	Yersinia ruckeri	Yersinia intermedia	I	III
17Y0155 & Yersinia-intermedia-GCF001218045-1-182-02	84.6105	81.3403	78.93	0.238921	0.494988	0.71	Yersinia ruckeri	Yersinia intermedia	I	III
17Y0155 & Yersinia-intermedia-GCF001221165-1-93-02	84.4437	81.1245	78.83	0.22959	0.484965	0.72	Yersinia ruckeri	Yersinia intermedia	I	III
17Y0155 & Yersinia-intermedia-GCF009730055-1-FDAARGOS-730	84.5893	81.4525	78.87	0.238655	0.484965	0.71	Yersinia ruckeri	Yersinia intermedia	I	III
17Y0155 & Yersinia-kristensenii-GCF000173715-1-ATCC-33638	84.2623	80.8949	78.65	0.216019	0.463377	0.69	Yersinia ruckeri	Yersinia kristensenii	I	III
17Y0155 & Yersinia-kristensenii-GCF000834215-1-Y225	84.4207	81.2668	78.73	0.227216	0.472629	0.69	Yersinia ruckeri	Yersinia kristensenii	I	III
17Y0155 & Yersinia-kristensenii-GCF001153365-1-119-84	84.3808	80.9676	78.76	0.227795	0.48882	0.7	Yersinia ruckeri	Yersinia kristensenii	I	III
17Y0155 & Yersinia-kristensenii-GCF900460525-1-NCTC11471	84.3423	81.3551	78.61	0.229228	0.470316	0.7	Yersinia ruckeri	Yersinia kristensenii	I	III
17Y0155 & Yersinia-massiliensis-GCF000312485-1-CCUG-53443	84.0744	80.7107	78.29	0.204186	0.458751	0.7	Yersinia ruckeri	Yersinia massiliensis	I	III
17Y0155 & Yersinia-massiliensis-GCF001218185-1-120-02	84.089	80.7515	78.34	0.206152	0.455667	0.69	Yersinia ruckeri	Yersinia massiliensis	I	III
17Y0155 & Yersinia-massiliensis-GCF001222845-1-112-02	84.1829	80.8986	78.32	0.209582	0.458751	0.7	Yersinia ruckeri	Yersinia massiliensis	I	III
17Y0155 & Yersinia-massiliensis-GCF001319565-1-3400-83	84.1007	80.7641	78.33	0.208376	0.452583	0.7	Yersinia ruckeri	Yersinia massiliensis	I	III
17Y0155 & Yersinia-mollaretii-GCF001106265-1-YE8850	84.3241	80.9304	78.92	0.232515	0.478026	0.69	Yersinia ruckeri	Yersinia mollaretii	I	III
17Y0155 & Yersinia-mollaretii-GCF001108385-1-IP22404	84.4324	81.0019	78.92	0.230494	0.479568	0.7	Yersinia ruckeri	Yersinia mollaretii	I	III
17Y0155 & Yersinia-mollaretii-GCF001149645-1-IP25089	84.1923	80.9176	78.9	0.229567	0.45798	0.69	Yersinia ruckeri	Yersinia mollaretii	I	III
17Y0155 & Yersinia-mollaretii-GCF013282725-1-ATCC-43969	84.5774	81.1163	78.84	0.227664	0.486507	0.7	Yersinia ruckeri	Yersinia mollaretii	I	III
17Y0155 & Yersinia-nurmii-GCF001112925-1-CIP110231	85.1758	83.8818	82.64	0.513849	0.675405	0.78	Yersinia ruckeri	Yersinia nurmii	I	I
17Y0155 & Yersinia-pekkanenii-GCF001152565-1-A125KOH2	84.3053	80.8604	78.89	0.231495	0.488049	0.69	Yersinia ruckeri	Yersinia pekkanenii	I	III
17Y0155 & Yersinia-pekkanenii-GCF001244635-1-CIP110230	84.3319	80.8633	78.88	0.232474	0.492675	0.69	Yersinia ruckeri	Yersinia pekkanenii	I	III
17Y0155 & Yersinia-pestis-GCF000222975-1-A1122	84.3252	80.848	78.71	0.196527	0.459522	0.64	Yersinia ruckeri	Yersinia pestis	I	II
17Y0155 & Yersinia-pestis-GCF000320425-1-12	84.2405	80.8454	78.71	0.190554	0.352352	0.63	Yersinia ruckeri	Yersinia pestis	I	II
17Y0155 & Yersinia-pestis-GCF000320445-1-2	84.2307	80.6966	78.69	0.190789	0.363146	0.64	Yersinia ruckeri	Yersinia pestis	I	II
17Y0155 & Yersinia-pestis-GCF000323445-1-5	84.2843	80.5791	78.68	0.186317	0.347726	0.63	Yersinia ruckeri	Yersinia pestis	I	II
17Y0155 & Yersinia-pestis-GCF000323505-1-7	84.2077	80.5932	78.67	0.191826	0.384734	0.64	Yersinia ruckeri	Yersinia pestis	I	II
17Y0155 & Yersinia-pestis-GCF000323645-1-91	84.2595	80.6194	78.71	0.191122	0.364688	0.63	Yersinia ruckeri	Yersinia pestis	I	II
17Y0155 & Yersinia-pestis-GCF000834825-1-Antiqua	84.4095	80.8998	78.7	0.199793	0.458751	0.64	Yersinia ruckeri	Yersinia pestis	I	II
17Y0155 & Yersinia-proxima-GCA902170785-1-IP37424T	84.3967	81.2982	78.8	0.233496	0.494217	0.71	Yersinia ruckeri	Yersinia proxima	I	III
17Y0155 & Yersinia-pseudotuberculosis-GCF001319705-1-IP32881	84.2382	80.9048	78.71	0.204917	0.44256	0.66	Yersinia ruckeri	Yersinia pseudotuberculosis	I	II
17Y0155 & Yersinia-pseudotuberculosis-GCF001319725-1-PT682	84.2579	80.9174	78.68	0.200402	0.437934	0.66	Yersinia ruckeri	Yersinia pseudotuberculosis	I	II
17Y0155 & Yersinia-pseudotuberculosis-GCF001319765-1-260	84.3127	80.9829	78.73	0.202444	0.439476	0.66	Yersinia ruckeri	Yersinia pseudotuberculosis	I	II
17Y0155 & Yersinia-pseudotuberculosis-GCF001319785-1-IP33250	84.2698	80.8609	78.67	0.200985	0.441018	0.66	Yersinia ruckeri	Yersinia pseudotuberculosis	I	II
17Y0155 & Yersinia-pseudotuberculosis-GCF001319885-1-OK6088	84.2868	80.825	78.69	0.203293	0.443331	0.66	Yersinia ruckeri	Yersinia pseudotuberculosis	I	II
17Y0155 & Yersinia-pseudotuberculosis-GCF900637475-1-NCTC10275	84.4079	81.153	78.71	0.203994	0.454896	0.66	Yersinia ruckeri	Yersinia pseudotuberculosis	I	II
17Y0155 & Yersinia-rochesterensis-GCF902170605-1-IP35638T	84.2302	81.1808	78.77	0.223114	0.463377	0.68	Yersinia ruckeri	Yersinia rochesterensis	I	III
17Y0155 & Yersinia-rohdei-GCF000173775-1-ATCC-43380	84.1891	80.9754	78.73	0.217589	0.464148	0.68	Yersinia ruckeri	Yersinia rohdei	I	III
17Y0155 & Yersinia-rohdei-GCF000834455-1-YRA	84.391	81.3643	78.72	0.221729	0.468003	0.68	Yersinia ruckeri	Yersinia rohdei	I	III
17Y0155 & Yersinia-rohdei-GCF001152185-1-82589	84.3932	81.2276	78.77	0.222822	0.464919	0.69	Yersinia ruckeri	Yersinia rohdei	I	III
17Y0155 & Yersinia-rohdei-GCF001217805-1-68-02	84.3	81.1155	78.72	0.220798	0.464148	0.68	Yersinia ruckeri	Yersinia rohdei	I	III
17Y0155 & Yersinia-rohdei-GCF001223385-1-56-02	84.2988	81.2613	78.76	0.221815	0.451812	0.68	Yersinia ruckeri	Yersinia rohdei	I	III
17Y0155 & Yersinia-rohdei-GCF001320025-1-3343	84.3051	81.0511	78.74	0.219179	0.470316	0.68	Yersinia ruckeri	Yersinia rohdei	I	III
17Y0155 & Yersinia-ruckeri-GCF000737165-1-37551	99.8098	99.6229	99.82	0.901551	0.89283	0.91	Yersinia ruckeri	Yersinia ruckeri	I	I
17Y0155 & Yersinia-ruckeri-GCF000754815-1-ATCC-29473	99.9833	99.9693	100	0.974333	0.961449	0.96	Yersinia ruckeri	Yersinia ruckeri	I	I
17Y0155 & Yersinia-ruckeri-GCF000775355-2-SC09	99.7719	99.6484	99.77	0.906653	0.901311	0.9	Yersinia ruckeri	Yersinia ruckeri	I	I
17Y0155 & Yersinia-ruckeri-GCF000824965-1-CSF007-82	99.9877	99.9618	99.99	0.986837	0.953739	0.98	Yersinia ruckeri	Yersinia ruckeri	I	I
17Y0155 & Yersinia-ruckeri-GCF000834255-1-YRB	97.7854	97.6763	98.06	0.8703	0.864302	0.86	Yersinia ruckeri	Yersinia ruckeri	I	I
17Y0155 & Yersinia-ruckeri-GCF000964565-1-Big-Creek-74	99.7756	99.6428	99.8	0.900066	0.895143	0.89	Yersinia ruckeri	Yersinia ruckeri	I	I
17Y0155 & Yersinia-ruckeri-GCF001166725-1-RS41	99.9279	99.9406	100	0.997901	0.946029	0.98	Yersinia ruckeri	Yersinia ruckeri	I	I
17Y0155 & Yersinia-ruckeri-GCF001172905-1-OMBL4	99.7483	99.7225	99.82	0.9059	0.888204	0.9	Yersinia ruckeri	Yersinia ruckeri	I	I
17Y0155 & Yersinia-similis-GCF000582515-1-228	84.5691	81.0558	78.59	0.199281	0.468774	0.67	Yersinia ruckeri	Yersinia similis	I	II
17Y0155 & Yersinia-similis-GCF001053095-1-Y228	84.4174	80.848	78.59	0.197095	0.454125	0.67	Yersinia ruckeri	Yersinia similis	I	II
17Y0155 & Yersinia-similis-GCF001114105-1-Y233	84.5039	80.924	78.64	0.198857	0.446415	0.67	Yersinia ruckeri	Yersinia similis	I	II
17Y0155 & Yersinia-similis-GCF001136465-1-MW109-2	84.3819	80.838	78.66	0.196612	0.454125	0.67	Yersinia ruckeri	Yersinia similis	I	II
17Y0155 & Yersinia-similis-GCF001140625-1-R819	84.4423	80.8955	78.63	0.196495	0.445644	0.67	Yersinia ruckeri	Yersinia similis	I	II
17Y0155 & Yersinia-similis-GCF001319745-1-Y252	84.4415	80.8918	78.63	0.198785	0.453354	0.67	Yersinia ruckeri	Yersinia similis	I	II
17Y0155 & Yersinia-thracica-GCF902170565-1-IP34646T	84.4873	81.1735	78.88	0.229419	0.472629	0.69	Yersinia ruckeri	Yersinia thracica	I	III
17Y0155 & Yersinia-vastinensis-GCF902726565-1-IP38594T	84.1773	81.0032	78.63	0.223521	0.463377	0.68	Yersinia ruckeri	Yersinia vastinensis	I	III
17Y0155 & Yersinia-wautersii-GCF001123345-1-Y428	84.4227	80.9642	78.66	0.202501	0.44256	0.67	Yersinia ruckeri	Yersinia wautersii	I	II
17Y0155 & Yersinia-wautersii-GCF001319825-1-WP-931201	84.3551	80.8709	78.67	0.199309	0.446415	0.66	Yersinia ruckeri	Yersinia wautersii	I	II
17Y0157 & 16Y0180	99.7828	99.6462	99.79	0.932494	0.926554	0.92	Yersinia ruckeri	Yersinia ruckeri	I	I
17Y0157 & 17Y0153	99.7765	99.6551	99.79	0.938266	0.934625	0.93	Yersinia ruckeri	Yersinia ruckeri	I	I
17Y0157 & 17Y0155	99.78	99.5994	99.79	0.939387	0.93866	0.93	Yersinia ruckeri	Yersinia ruckeri	I	I
17Y0157 & 17Y0159	99.6763	99.5732	99.74	0.93521	0.925747	0.92	Yersinia ruckeri	Yersinia ruckeri	I	I
17Y0157 & 17Y0161	99.6978	99.6268	99.72	0.935122	0.929782	0.93	Yersinia ruckeri	Yersinia ruckeri	I	I
17Y0157 & 17Y0163	99.6959	99.6314	99.74	0.938281	0.930589	0.93	Yersinia ruckeri	Yersinia ruckeri	I	I
17Y0157 & 17Y0189	99.7779	99.6368	99.79	0.936122	0.935432	0.93	Yersinia ruckeri	Yersinia ruckeri	I	I
17Y0157 & 17Y0412	99.8079	99.6994	99.84	0.942006	0.941889	0.94	Yersinia ruckeri	Yersinia ruckeri	I	I
17Y0157 & 17Y0414	99.8139	99.7012	99.84	0.942745	0.941082	0.94	Yersinia ruckeri	Yersinia ruckeri	I	I
17Y0157 & Yersinia-aldovae-GCF000173735-1-ATCC-35236	84.2252	81.1949	78.76	0.239056	0.486683	0.74	Yersinia ruckeri	Yersinia aldovae	I	III
17Y0157 & Yersinia-aldovae-GCF000834395-1-670-83	84.5363	81.4887	78.79	0.244953	0.505246	0.74	Yersinia ruckeri	Yersinia aldovae	I	III
17Y0157 & Yersinia-aldovae-GCF001091225-1-IP06005	84.2699	81.1655	78.76	0.240604	0.495561	0.75	Yersinia ruckeri	Yersinia aldovae	I	III
17Y0157 & Yersinia-aleksiciae-GCF001047675-1-159	84.4576	81.5968	79.05	0.220954	0.460048	0.65	Yersinia ruckeri	Yersinia aleksiciae	I	III
17Y0157 & Yersinia-aleksiciae-GCF001115185-1-IP27925	84.3949	81.1435	78.9	0.239427	0.497175	0.73	Yersinia ruckeri	Yersinia aleksiciae	I	III
17Y0157 & Yersinia-aleksiciae-GCF001319845-1-404-81	84.3369	81.0896	78.88	0.237957	0.490718	0.73	Yersinia ruckeri	Yersinia aleksiciae	I	III
17Y0157 & Yersinia-alsatica-GCF902170305-1-IP38850T	84.3337	81.1207	78.79	0.242431	0.50686	0.74	Yersinia ruckeri	Yersinia alsatica	I	III
17Y0157 & Yersinia-artesiana-GCF902726545-1-IP42281T	84.2004	81.1804	78.82	0.241628	0.49314	0.74	Yersinia ruckeri	Yersinia artesiana	I	III
17Y0157 & Yersinia-bercovieri-GCF000167975-1-ATCC-43970	84.1305	81.1316	78.92	0.242763	0.467312	0.72	Yersinia ruckeri	Yersinia bercovieri	I	III
17Y0157 & Yersinia-bercovieri-GCF001131685-1-127-84	84.5573	81.4539	79.11	0.250949	0.489104	0.73	Yersinia ruckeri	Yersinia bercovieri	I	III
17Y0157 & Yersinia-bercovieri-GCF001319545-1-3016-84	84.2064	81.2513	78.92	0.242811	0.485069	0.72	Yersinia ruckeri	Yersinia bercovieri	I	III
17Y0157 & Yersinia-bercovieri-GCF001319955-1-FE80217	84.1964	81.1415	78.91	0.242214	0.473769	0.73	Yersinia ruckeri	Yersinia bercovieri	I	III
17Y0157 & Yersinia-canariae-GCF009831415-1-NCTC-14382	84.779	81.5349	78.78	0.250675	0.523002	0.75	Yersinia ruckeri	Yersinia canariae	I	III
17Y0157 & Yersinia-enterocolitica-GCF000192105-1-105	84.2836	81.2702	78.74	0.23207	0.489104	0.72	Yersinia ruckeri	Yersinia enterocolitica	I	III
17Y0157 & Yersinia-enterocolitica-GCF000253175-1-Y11	84.2085	81.3084	78.76	0.233361	0.496368	0.72	Yersinia ruckeri	Yersinia enterocolitica	I	III
17Y0157 & Yersinia-enterocolitica-GCF000284955-1-647-5307	84.1617	81.0212	78.75	0.22981	0.483454	0.72	Yersinia ruckeri	Yersinia enterocolitica	I	III
17Y0157 & Yersinia-enterocolitica-GCF000987925-1-FORC-002	84.5831	81.3132	78.72	0.236902	0.526231	0.74	Yersinia ruckeri	Yersinia enterocolitica	I	III
17Y0157 & Yersinia-enterocolitica-GCF001050775-1-YE149-02	84.235	81.2897	78.73	0.234652	0.492333	0.73	Yersinia ruckeri	Yersinia enterocolitica	I	III
17Y0157 & Yersinia-enterocolitica-GCF001050815-1-YE3094-96	84.1926	81.3556	78.73	0.233652	0.488297	0.72	Yersinia ruckeri	Yersinia enterocolitica	I	III
17Y0157 & Yersinia-enterocolitica-GCF001085265-1-ERL053435	84.3364	81.1497	78.74	0.234604	0.503632	0.73	Yersinia ruckeri	Yersinia enterocolitica	I	III
17Y0157 & Yersinia-enterocolitica-GCF001097785-1-1127	84.1909	81.1339	78.74	0.233745	0.485876	0.73	Yersinia ruckeri	Yersinia enterocolitica	I	III
17Y0157 & Yersinia-enterocolitica-GCF001151605-1-209-36-84	84.3262	81.159	78.74	0.236943	0.492333	0.74	Yersinia ruckeri	Yersinia enterocolitica	I	III
17Y0157 & Yersinia-enterocolitica-GCF001160045-1-IP06077	84.1695	81.0932	78.75	0.232775	0.482647	0.72	Yersinia ruckeri	Yersinia enterocolitica	I	III
17Y0157 & Yersinia-enterocolitica-GCF001219785-1-YE08-03	84.2003	81.0997	78.73	0.233238	0.476998	0.72	Yersinia ruckeri	Yersinia enterocolitica	I	III
17Y0157 & Yersinia-enterocolitica-GCF001319325-1-ERL023784	84.3392	81.0221	78.73	0.232741	0.514931	0.74	Yersinia ruckeri	Yersinia enterocolitica	I	III
17Y0157 & Yersinia-entomophaga-GCF001656035-1-MH96	85.4228	84.0648	82.75	0.536661	0.702986	0.81	Yersinia ruckeri	Yersinia entomophaga	I	I
17Y0157 & Yersinia-entomophaga-GCF002192845-1-SCPM-O-B-7183	85.3293	83.9352	82.77	0.530464	0.680387	0.79	Yersinia ruckeri	Yersinia entomophaga	I	I
17Y0157 & Yersinia-frederiksenii-GCF000754805-1-ATCC-33641	84.1815	81.2992	78.68	0.249991	0.505246	0.75	Yersinia ruckeri	Yersinia frederiksenii	I	III
17Y0157 & Yersinia-frederiksenii-GCF001090165-1-22714-85	84.3693	81.1479	78.78	0.242114	0.502018	0.74	Yersinia ruckeri	Yersinia frederiksenii	I	III
17Y0157 & Yersinia-frederiksenii-GCF001155565-1-3430	84.1718	81.1218	78.55	0.23326	0.47619	0.72	Yersinia ruckeri	Yersinia frederiksenii	I	III
17Y0157 & Yersinia-frederiksenii-GCF001157485-1-28-85	84.5914	81.4835	78.99	0.262601	0.52381	0.76	Yersinia ruckeri	Yersinia frederiksenii	I	III
17Y0157 & Yersinia-hibernica-GCF004124235-1-CFS1934	84.2898	81.0428	78.39	0.237575	0.489911	0.74	Yersinia ruckeri	Yersinia hibernica	I	III
17Y0157 & Yersinia-intermedia-GCF001166625-1-821-84	84.7499	81.3562	79.1	0.257771	0.501211	0.76	Yersinia ruckeri	Yersinia intermedia	I	III
17Y0157 & Yersinia-intermedia-GCF001218045-1-182-02	84.4964	81.2723	78.9	0.247497	0.513317	0.74	Yersinia ruckeri	Yersinia intermedia	I	III
17Y0157 & Yersinia-intermedia-GCF001221165-1-93-02	84.5573	81.2199	78.94	0.247956	0.520581	0.75	Yersinia ruckeri	Yersinia intermedia	I	III
17Y0157 & Yersinia-intermedia-GCF009730055-1-FDAARGOS-730	84.7359	81.5298	79.02	0.259796	0.519774	0.76	Yersinia ruckeri	Yersinia intermedia	I	III
17Y0157 & Yersinia-kristensenii-GCF000173715-1-ATCC-33638	84.3616	80.9652	78.73	0.228737	0.498789	0.72	Yersinia ruckeri	Yersinia kristensenii	I	III
17Y0157 & Yersinia-kristensenii-GCF000834215-1-Y225	84.3105	81.2058	78.67	0.239908	0.505246	0.73	Yersinia ruckeri	Yersinia kristensenii	I	III
17Y0157 & Yersinia-kristensenii-GCF001153365-1-119-84	84.314	81.1022	78.72	0.238053	0.496368	0.74	Yersinia ruckeri	Yersinia kristensenii	I	III
17Y0157 & Yersinia-kristensenii-GCF900460525-1-NCTC11471	84.4772	81.1745	78.7	0.243288	0.507667	0.73	Yersinia ruckeri	Yersinia kristensenii	I	III
17Y0157 & Yersinia-massiliensis-GCF000312485-1-CCUG-53443	84.0736	80.7646	78.29	0.213351	0.476998	0.72	Yersinia ruckeri	Yersinia massiliensis	I	III
17Y0157 & Yersinia-massiliensis-GCF001218185-1-120-02	84.0992	80.9359	78.34	0.218386	0.464084	0.73	Yersinia ruckeri	Yersinia massiliensis	I	III
17Y0157 & Yersinia-massiliensis-GCF001222845-1-112-02	84.0955	80.9585	78.27	0.218801	0.468927	0.73	Yersinia ruckeri	Yersinia massiliensis	I	III
17Y0157 & Yersinia-massiliensis-GCF001319565-1-3400-83	84.0145	80.8704	78.25	0.216458	0.45682	0.73	Yersinia ruckeri	Yersinia massiliensis	I	III
17Y0157 & Yersinia-mollaretii-GCF001106265-1-YE8850	84.2721	80.9465	78.86	0.241603	0.489104	0.73	Yersinia ruckeri	Yersinia mollaretii	I	III
17Y0157 & Yersinia-mollaretii-GCF001108385-1-IP22404	84.2557	81.0254	78.85	0.239784	0.498789	0.73	Yersinia ruckeri	Yersinia mollaretii	I	III
17Y0157 & Yersinia-mollaretii-GCF001149645-1-IP25089	84.0949	80.8949	78.86	0.240145	0.493947	0.73	Yersinia ruckeri	Yersinia mollaretii	I	III
17Y0157 & Yersinia-mollaretii-GCF013282725-1-ATCC-43969	84.4899	81.0914	78.86	0.239859	0.51251	0.73	Yersinia ruckeri	Yersinia mollaretii	I	III
17Y0157 & Yersinia-nurmii-GCF001112925-1-CIP110231	85.217	83.8323	82.65	0.536275	0.696529	0.81	Yersinia ruckeri	Yersinia nurmii	I	I
17Y0157 & Yersinia-pekkanenii-GCF001152565-1-A125KOH2	84.202	80.7951	78.91	0.236913	0.49314	0.7	Yersinia ruckeri	Yersinia pekkanenii	I	III
17Y0157 & Yersinia-pekkanenii-GCF001244635-1-CIP110230	84.1697	80.8374	78.9	0.236672	0.483454	0.7	Yersinia ruckeri	Yersinia pekkanenii	I	III
17Y0157 & Yersinia-pestis-GCF000222975-1-A1122	84.4293	81.0619	78.72	0.206098	0.467312	0.67	Yersinia ruckeri	Yersinia pestis	I	II
17Y0157 & Yersinia-pestis-GCF000320425-1-12	84.2649	80.9566	78.72	0.199643	0.356739	0.66	Yersinia ruckeri	Yersinia pestis	I	II
17Y0157 & Yersinia-pestis-GCF000320445-1-2	84.3013	80.7309	78.71	0.199752	0.376917	0.67	Yersinia ruckeri	Yersinia pestis	I	II
17Y0157 & Yersinia-pestis-GCF000323445-1-5	84.2961	80.7173	78.7	0.195253	0.355932	0.66	Yersinia ruckeri	Yersinia pestis	I	II
17Y0157 & Yersinia-pestis-GCF000323505-1-7	84.2838	80.706	78.68	0.201338	0.397094	0.67	Yersinia ruckeri	Yersinia pestis	I	II
17Y0157 & Yersinia-pestis-GCF000323645-1-91	84.3176	80.7802	78.72	0.19994	0.37611	0.66	Yersinia ruckeri	Yersinia pestis	I	II
17Y0157 & Yersinia-pestis-GCF000834825-1-Antiqua	84.6396	81.1488	78.72	0.211969	0.473769	0.67	Yersinia ruckeri	Yersinia pestis	I	II
17Y0157 & Yersinia-proxima-GCA902170785-1-IP37424T	84.2033	81.1783	78.71	0.239629	0.498789	0.74	Yersinia ruckeri	Yersinia proxima	I	III
17Y0157 & Yersinia-pseudotuberculosis-GCF001319705-1-IP32881	84.2757	80.9098	78.65	0.212606	0.460048	0.69	Yersinia ruckeri	Yersinia pseudotuberculosis	I	II
17Y0157 & Yersinia-pseudotuberculosis-GCF001319725-1-PT682	84.2746	80.908	78.65	0.208855	0.455206	0.69	Yersinia ruckeri	Yersinia pseudotuberculosis	I	II
17Y0157 & Yersinia-pseudotuberculosis-GCF001319765-1-260	84.2822	80.8528	78.68	0.208158	0.455206	0.69	Yersinia ruckeri	Yersinia pseudotuberculosis	I	II
17Y0157 & Yersinia-pseudotuberculosis-GCF001319785-1-IP33250	84.242	80.8767	78.62	0.208996	0.464084	0.69	Yersinia ruckeri	Yersinia pseudotuberculosis	I	II
17Y0157 & Yersinia-pseudotuberculosis-GCF001319885-1-OK6088	84.6991	81.1748	78.85	0.21794	0.466505	0.7	Yersinia ruckeri	Yersinia pseudotuberculosis	I	II
17Y0157 & Yersinia-pseudotuberculosis-GCF900637475-1-NCTC10275	84.3384	81.0169	78.66	0.209585	0.463277	0.69	Yersinia ruckeri	Yersinia pseudotuberculosis	I	II
17Y0157 & Yersinia-rochesterensis-GCF902170605-1-IP35638T	84.2321	81.1496	78.8	0.239961	0.502018	0.73	Yersinia ruckeri	Yersinia rochesterensis	I	III
17Y0157 & Yersinia-rohdei-GCF000173775-1-ATCC-43380	84.367	81.0007	78.8	0.230794	0.49314	0.71	Yersinia ruckeri	Yersinia rohdei	I	III
17Y0157 & Yersinia-rohdei-GCF000834455-1-YRA	84.544	81.3557	78.79	0.234769	0.497175	0.72	Yersinia ruckeri	Yersinia rohdei	I	III
17Y0157 & Yersinia-rohdei-GCF001152185-1-82589	84.3062	81.0798	78.72	0.231875	0.491525	0.72	Yersinia ruckeri	Yersinia rohdei	I	III
17Y0157 & Yersinia-rohdei-GCF001217805-1-68-02	84.2796	81.0134	78.72	0.228581	0.485876	0.71	Yersinia ruckeri	Yersinia rohdei	I	III
17Y0157 & Yersinia-rohdei-GCF001223385-1-56-02	84.3665	81.1445	78.79	0.232915	0.483454	0.72	Yersinia ruckeri	Yersinia rohdei	I	III
17Y0157 & Yersinia-rohdei-GCF001320025-1-3343	84.2866	81.0012	78.72	0.228091	0.486683	0.71	Yersinia ruckeri	Yersinia rohdei	I	III
17Y0157 & Yersinia-ruckeri-GCF000737165-1-37551	99.796	99.7264	99.82	0.936837	0.921711	0.94	Yersinia ruckeri	Yersinia ruckeri	I	I
17Y0157 & Yersinia-ruckeri-GCF000754815-1-ATCC-29473	99.7786	99.6592	99.79	0.921153	0.91929	0.92	Yersinia ruckeri	Yersinia ruckeri	I	I
17Y0157 & Yersinia-ruckeri-GCF000775355-2-SC09	99.7883	99.7255	99.78	0.962515	0.953995	0.96	Yersinia ruckeri	Yersinia ruckeri	I	I
17Y0157 & Yersinia-ruckeri-GCF000824965-1-CSF007-82	99.7815	99.638	99.79	0.923026	0.907183	0.93	Yersinia ruckeri	Yersinia ruckeri	I	I
17Y0157 & Yersinia-ruckeri-GCF000834255-1-YRB	97.7863	97.7109	98.04	0.916805	0.917676	0.91	Yersinia ruckeri	Yersinia ruckeri	I	I
17Y0157 & Yersinia-ruckeri-GCF000964565-1-Big-Creek-74	99.7426	99.7202	99.77	0.965867	0.959645	0.96	Yersinia ruckeri	Yersinia ruckeri	I	I
17Y0157 & Yersinia-ruckeri-GCF001166725-1-RS41	99.7254	99.6476	99.79	0.923109	0.905569	0.93	Yersinia ruckeri	Yersinia ruckeri	I	I
17Y0157 & Yersinia-ruckeri-GCF001172905-1-OMBL4	99.7216	99.6672	99.77	0.916164	0.901533	0.92	Yersinia ruckeri	Yersinia ruckeri	I	I
17Y0157 & Yersinia-similis-GCF000582515-1-228	84.3739	81.0897	78.61	0.208556	0.481033	0.7	Yersinia ruckeri	Yersinia similis	I	II
17Y0157 & Yersinia-similis-GCF001053095-1-Y228	84.3191	80.9009	78.61	0.206828	0.464891	0.7	Yersinia ruckeri	Yersinia similis	I	II
17Y0157 & Yersinia-similis-GCF001114105-1-Y233	84.2746	80.967	78.6	0.207811	0.460856	0.7	Yersinia ruckeri	Yersinia similis	I	II
17Y0157 & Yersinia-similis-GCF001136465-1-MW109-2	84.29	80.8818	78.66	0.206046	0.46247	0.7	Yersinia ruckeri	Yersinia similis	I	II
17Y0157 & Yersinia-similis-GCF001140625-1-R819	84.3704	80.8665	78.59	0.208008	0.464084	0.7	Yersinia ruckeri	Yersinia similis	I	II
17Y0157 & Yersinia-similis-GCF001319745-1-Y252	84.3682	80.9283	78.62	0.207312	0.464891	0.7	Yersinia ruckeri	Yersinia similis	I	II
17Y0157 & Yersinia-thracica-GCF902170565-1-IP34646T	84.1526	81.0988	78.73	0.236984	0.494754	0.72	Yersinia ruckeri	Yersinia thracica	I	III
17Y0157 & Yersinia-vastinensis-GCF902726565-1-IP38594T	84.0764	81.1355	78.63	0.23384	0.470541	0.71	Yersinia ruckeri	Yersinia vastinensis	I	III
17Y0157 & Yersinia-wautersii-GCF001123345-1-Y428	84.3778	80.9606	78.61	0.20849	0.449556	0.7	Yersinia ruckeri	Yersinia wautersii	I	II
17Y0157 & Yersinia-wautersii-GCF001319825-1-WP-931201	84.3767	81.0249	78.7	0.20931	0.446328	0.69	Yersinia ruckeri	Yersinia wautersii	I	II
17Y0159 & 16Y0180	99.6711	99.4967	99.72	0.876407	0.876628	0.86	Yersinia ruckeri	Yersinia ruckeri	I	I
17Y0159 & 17Y0153	99.6574	99.4592	99.69	0.884381	0.881992	0.87	Yersinia ruckeri	Yersinia ruckeri	I	I
17Y0159 & 17Y0155	99.6571	99.4693	99.69	0.884289	0.885057	0.87	Yersinia ruckeri	Yersinia ruckeri	I	I
17Y0159 & 17Y0157	99.6763	99.5417	99.74	0.886769	0.882759	0.87	Yersinia ruckeri	Yersinia ruckeri	I	I
17Y0159 & 17Y0161	99.8231	99.6398	99.78	0.904918	0.904981	0.89	Yersinia ruckeri	Yersinia ruckeri	I	I
17Y0159 & 17Y0163	99.822	99.6252	99.78	0.908132	0.911111	0.9	Yersinia ruckeri	Yersinia ruckeri	I	I
17Y0159 & 17Y0189	99.6596	99.4627	99.69	0.884845	0.884291	0.87	Yersinia ruckeri	Yersinia ruckeri	I	I
17Y0159 & 17Y0412	99.6538	99.4522	99.67	0.899461	0.898084	0.89	Yersinia ruckeri	Yersinia ruckeri	I	I
17Y0159 & 17Y0414	99.67	99.4973	99.71	0.891196	0.888123	0.88	Yersinia ruckeri	Yersinia ruckeri	I	I
17Y0159 & Yersinia-aldovae-GCF000173735-1-ATCC-35236	84.3533	81.1189	78.81	0.227332	0.475096	0.71	Yersinia ruckeri	Yersinia aldovae	I	III
17Y0159 & Yersinia-aldovae-GCF000834395-1-670-83	84.5895	81.343	78.79	0.231038	0.487356	0.71	Yersinia ruckeri	Yersinia aldovae	I	III
17Y0159 & Yersinia-aldovae-GCF001091225-1-IP06005	84.3964	81.0828	78.81	0.229719	0.48659	0.71	Yersinia ruckeri	Yersinia aldovae	I	III
17Y0159 & Yersinia-aleksiciae-GCF001047675-1-159	84.5588	81.6946	79.09	0.212704	0.435249	0.62	Yersinia ruckeri	Yersinia aleksiciae	I	III
17Y0159 & Yersinia-aleksiciae-GCF001115185-1-IP27925	84.4549	81.3128	78.94	0.228862	0.469732	0.69	Yersinia ruckeri	Yersinia aleksiciae	I	III
17Y0159 & Yersinia-aleksiciae-GCF001319845-1-404-81	84.4662	81.2721	78.94	0.22981	0.475096	0.7	Yersinia ruckeri	Yersinia aleksiciae	I	III
17Y0159 & Yersinia-alsatica-GCF902170305-1-IP38850T	84.3379	81.1769	78.76	0.231076	0.481226	0.71	Yersinia ruckeri	Yersinia alsatica	I	III
17Y0159 & Yersinia-artesiana-GCF902726545-1-IP42281T	84.3045	81.1562	78.84	0.231161	0.477395	0.7	Yersinia ruckeri	Yersinia artesiana	I	III
17Y0159 & Yersinia-bercovieri-GCF000167975-1-ATCC-43970	84.3156	81.2017	79	0.233384	0.449808	0.68	Yersinia ruckeri	Yersinia bercovieri	I	III
17Y0159 & Yersinia-bercovieri-GCF001131685-1-127-84	84.1435	81.1926	78.85	0.231851	0.465134	0.69	Yersinia ruckeri	Yersinia bercovieri	I	III
17Y0159 & Yersinia-bercovieri-GCF001319545-1-3016-84	84.1706	81.113	78.84	0.228083	0.466667	0.68	Yersinia ruckeri	Yersinia bercovieri	I	III
17Y0159 & Yersinia-bercovieri-GCF001319955-1-FE80217	84.2254	81.1382	78.91	0.231319	0.461303	0.69	Yersinia ruckeri	Yersinia bercovieri	I	III
17Y0159 & Yersinia-canariae-GCF009831415-1-NCTC-14382	84.3096	81.1378	78.59	0.227752	0.487356	0.7	Yersinia ruckeri	Yersinia canariae	I	III
17Y0159 & Yersinia-enterocolitica-GCF000192105-1-105	84.3855	81.2784	78.8	0.224475	0.470498	0.69	Yersinia ruckeri	Yersinia enterocolitica	I	III
17Y0159 & Yersinia-enterocolitica-GCF000253175-1-Y11	84.2265	81.1353	78.79	0.225642	0.485824	0.69	Yersinia ruckeri	Yersinia enterocolitica	I	III
17Y0159 & Yersinia-enterocolitica-GCF000284955-1-647-5307	84.1194	80.9221	78.79	0.221269	0.475862	0.68	Yersinia ruckeri	Yersinia enterocolitica	I	III
17Y0159 & Yersinia-enterocolitica-GCF000987925-1-FORC-002	84.6511	81.2917	78.79	0.228674	0.499617	0.71	Yersinia ruckeri	Yersinia enterocolitica	I	III
17Y0159 & Yersinia-enterocolitica-GCF001050775-1-YE149-02	84.2567	81.2129	78.79	0.226652	0.481226	0.7	Yersinia ruckeri	Yersinia enterocolitica	I	III
17Y0159 & Yersinia-enterocolitica-GCF001050815-1-YE3094-96	84.2946	81.2139	78.81	0.225047	0.478161	0.68	Yersinia ruckeri	Yersinia enterocolitica	I	III
17Y0159 & Yersinia-enterocolitica-GCF001085265-1-ERL053435	84.3385	81.2052	78.74	0.224606	0.48046	0.7	Yersinia ruckeri	Yersinia enterocolitica	I	III
17Y0159 & Yersinia-enterocolitica-GCF001097785-1-1127	84.2468	81.0417	78.76	0.225161	0.464368	0.69	Yersinia ruckeri	Yersinia enterocolitica	I	III
17Y0159 & Yersinia-enterocolitica-GCF001151605-1-209-36-84	84.3135	81.0223	78.73	0.226074	0.48046	0.71	Yersinia ruckeri	Yersinia enterocolitica	I	III
17Y0159 & Yersinia-enterocolitica-GCF001160045-1-IP06077	84.2747	81.0595	78.82	0.224185	0.465134	0.68	Yersinia ruckeri	Yersinia enterocolitica	I	III
17Y0159 & Yersinia-enterocolitica-GCF001219785-1-YE08-03	84.2281	81.074	78.79	0.22664	0.462835	0.69	Yersinia ruckeri	Yersinia enterocolitica	I	III
17Y0159 & Yersinia-enterocolitica-GCF001319325-1-ERL023784	84.5056	81.1202	78.8	0.22635	0.504215	0.7	Yersinia ruckeri	Yersinia enterocolitica	I	III
17Y0159 & Yersinia-entomophaga-GCF001656035-1-MH96	85.5055	84.0675	82.83	0.515718	0.681226	0.78	Yersinia ruckeri	Yersinia entomophaga	I	I
17Y0159 & Yersinia-entomophaga-GCF002192845-1-SCPM-O-B-7183	85.4156	84.0169	82.85	0.509474	0.64751	0.76	Yersinia ruckeri	Yersinia entomophaga	I	I
17Y0159 & Yersinia-frederiksenii-GCF000754805-1-ATCC-33641	84.2873	81.2335	78.67	0.237841	0.488123	0.71	Yersinia ruckeri	Yersinia frederiksenii	I	III
17Y0159 & Yersinia-frederiksenii-GCF001090165-1-22714-85	84.5057	81.2736	78.83	0.232745	0.485057	0.71	Yersinia ruckeri	Yersinia frederiksenii	I	III
17Y0159 & Yersinia-frederiksenii-GCF001155565-1-3430	84.3134	81.0837	78.55	0.222219	0.461303	0.69	Yersinia ruckeri	Yersinia frederiksenii	I	III
17Y0159 & Yersinia-frederiksenii-GCF001157485-1-28-85	84.671	81.409	78.98	0.24681	0.487356	0.72	Yersinia ruckeri	Yersinia frederiksenii	I	III
17Y0159 & Yersinia-hibernica-GCF004124235-1-CFS1934	84.3253	81.1346	78.52	0.234256	0.488123	0.71	Yersinia ruckeri	Yersinia hibernica	I	III
17Y0159 & Yersinia-intermedia-GCF001166625-1-821-84	84.526	81.2189	78.9	0.232622	0.468199	0.71	Yersinia ruckeri	Yersinia intermedia	I	III
17Y0159 & Yersinia-intermedia-GCF001218045-1-182-02	84.486	81.2597	78.9	0.233153	0.495785	0.71	Yersinia ruckeri	Yersinia intermedia	I	III
17Y0159 & Yersinia-intermedia-GCF001221165-1-93-02	84.4645	81.1756	78.87	0.233442	0.493487	0.72	Yersinia ruckeri	Yersinia intermedia	I	III
17Y0159 & Yersinia-intermedia-GCF009730055-1-FDAARGOS-730	84.7397	81.7066	79.01	0.241833	0.494253	0.72	Yersinia ruckeri	Yersinia intermedia	I	III
17Y0159 & Yersinia-kristensenii-GCF000173715-1-ATCC-33638	84.2354	80.8987	78.61	0.215531	0.463602	0.69	Yersinia ruckeri	Yersinia kristensenii	I	III
17Y0159 & Yersinia-kristensenii-GCF000834215-1-Y225	84.2683	81.1338	78.68	0.225766	0.481226	0.68	Yersinia ruckeri	Yersinia kristensenii	I	III
17Y0159 & Yersinia-kristensenii-GCF001153365-1-119-84	84.26	80.9681	78.67	0.221116	0.473563	0.7	Yersinia ruckeri	Yersinia kristensenii	I	III
17Y0159 & Yersinia-kristensenii-GCF900460525-1-NCTC11471	84.4269	81.1208	78.58	0.230229	0.475096	0.7	Yersinia ruckeri	Yersinia kristensenii	I	III
17Y0159 & Yersinia-massiliensis-GCF000312485-1-CCUG-53443	84.0616	80.7485	78.26	0.202852	0.445977	0.69	Yersinia ruckeri	Yersinia massiliensis	I	III
17Y0159 & Yersinia-massiliensis-GCF001218185-1-120-02	84.2025	80.9921	78.34	0.207131	0.439847	0.69	Yersinia ruckeri	Yersinia massiliensis	I	III
17Y0159 & Yersinia-massiliensis-GCF001222845-1-112-02	84.1019	80.8532	78.23	0.206703	0.450575	0.69	Yersinia ruckeri	Yersinia massiliensis	I	III
17Y0159 & Yersinia-massiliensis-GCF001319565-1-3400-83	84.2106	80.9634	78.31	0.207412	0.448276	0.7	Yersinia ruckeri	Yersinia massiliensis	I	III
17Y0159 & Yersinia-mollaretii-GCF001106265-1-YE8850	84.4593	80.9718	78.94	0.234609	0.488123	0.7	Yersinia ruckeri	Yersinia mollaretii	I	III
17Y0159 & Yersinia-mollaretii-GCF001108385-1-IP22404	84.431	81.0581	78.91	0.229971	0.48046	0.7	Yersinia ruckeri	Yersinia mollaretii	I	III
17Y0159 & Yersinia-mollaretii-GCF001149645-1-IP25089	84.3331	81.0104	79	0.234489	0.477395	0.71	Yersinia ruckeri	Yersinia mollaretii	I	III
17Y0159 & Yersinia-mollaretii-GCF013282725-1-ATCC-43969	84.4759	81.1028	78.82	0.225041	0.485824	0.69	Yersinia ruckeri	Yersinia mollaretii	I	III
17Y0159 & Yersinia-nurmii-GCF001112925-1-CIP110231	85.1623	83.9522	82.67	0.513969	0.650575	0.77	Yersinia ruckeri	Yersinia nurmii	I	I
17Y0159 & Yersinia-pekkanenii-GCF001152565-1-A125KOH2	84.3282	81.1407	79.04	0.232481	0.464368	0.67	Yersinia ruckeri	Yersinia pekkanenii	I	III
17Y0159 & Yersinia-pekkanenii-GCF001244635-1-CIP110230	84.2996	81.1603	79.04	0.231565	0.466667	0.68	Yersinia ruckeri	Yersinia pekkanenii	I	III
17Y0159 & Yersinia-pestis-GCF000222975-1-A1122	84.3842	80.9337	78.75	0.197054	0.452874	0.64	Yersinia ruckeri	Yersinia pestis	I	II
17Y0159 & Yersinia-pestis-GCF000320425-1-12	84.2045	80.8103	78.76	0.19036	0.357854	0.63	Yersinia ruckeri	Yersinia pestis	I	II
17Y0159 & Yersinia-pestis-GCF000320445-1-2	84.2255	80.7645	78.75	0.191135	0.361686	0.64	Yersinia ruckeri	Yersinia pestis	I	II
17Y0159 & Yersinia-pestis-GCF000323445-1-5	84.2608	80.6613	78.73	0.186924	0.344061	0.63	Yersinia ruckeri	Yersinia pestis	I	II
17Y0159 & Yersinia-pestis-GCF000323505-1-7	84.2093	80.599	78.73	0.192621	0.383142	0.64	Yersinia ruckeri	Yersinia pestis	I	II
17Y0159 & Yersinia-pestis-GCF000323645-1-91	84.2353	80.5902	78.77	0.191435	0.369349	0.63	Yersinia ruckeri	Yersinia pestis	I	II
17Y0159 & Yersinia-pestis-GCF000834825-1-Antiqua	84.4594	81.0017	78.75	0.200193	0.445211	0.64	Yersinia ruckeri	Yersinia pestis	I	II
17Y0159 & Yersinia-proxima-GCA902170785-1-IP37424T	84.2584	81.1329	78.74	0.228907	0.483525	0.71	Yersinia ruckeri	Yersinia proxima	I	III
17Y0159 & Yersinia-pseudotuberculosis-GCF001319705-1-IP32881	84.2455	80.8468	78.72	0.203622	0.438314	0.66	Yersinia ruckeri	Yersinia pseudotuberculosis	I	II
17Y0159 & Yersinia-pseudotuberculosis-GCF001319725-1-PT682	84.2459	80.7601	78.71	0.201379	0.439847	0.66	Yersinia ruckeri	Yersinia pseudotuberculosis	I	II
17Y0159 & Yersinia-pseudotuberculosis-GCF001319765-1-260	84.1689	80.8302	78.69	0.200536	0.441379	0.66	Yersinia ruckeri	Yersinia pseudotuberculosis	I	II
17Y0159 & Yersinia-pseudotuberculosis-GCF001319785-1-IP33250	84.3931	80.9419	78.76	0.205261	0.455939	0.66	Yersinia ruckeri	Yersinia pseudotuberculosis	I	II
17Y0159 & Yersinia-pseudotuberculosis-GCF001319885-1-OK6088	84.2306	80.8533	78.64	0.200827	0.434483	0.66	Yersinia ruckeri	Yersinia pseudotuberculosis	I	II
17Y0159 & Yersinia-pseudotuberculosis-GCF900637475-1-NCTC10275	84.2787	81.0057	78.65	0.200679	0.44751	0.66	Yersinia ruckeri	Yersinia pseudotuberculosis	I	II
17Y0159 & Yersinia-rochesterensis-GCF902170605-1-IP35638T	84.143	81.0552	78.75	0.223208	0.462069	0.68	Yersinia ruckeri	Yersinia rochesterensis	I	III
17Y0159 & Yersinia-rohdei-GCF000173775-1-ATCC-43380	84.2998	81.0669	78.74	0.217713	0.456705	0.67	Yersinia ruckeri	Yersinia rohdei	I	III
17Y0159 & Yersinia-rohdei-GCF000834455-1-YRA	84.3793	81.3321	78.74	0.219837	0.468966	0.68	Yersinia ruckeri	Yersinia rohdei	I	III
17Y0159 & Yersinia-rohdei-GCF001152185-1-82589	84.2825	81.098	78.7	0.217782	0.455939	0.68	Yersinia ruckeri	Yersinia rohdei	I	III
17Y0159 & Yersinia-rohdei-GCF001217805-1-68-02	84.3762	81.1532	78.76	0.22072	0.458238	0.68	Yersinia ruckeri	Yersinia rohdei	I	III
17Y0159 & Yersinia-rohdei-GCF001223385-1-56-02	84.2214	81.1633	78.72	0.21777	0.44751	0.67	Yersinia ruckeri	Yersinia rohdei	I	III
17Y0159 & Yersinia-rohdei-GCF001320025-1-3343	84.2654	81.052	78.69	0.215657	0.449808	0.68	Yersinia ruckeri	Yersinia rohdei	I	III
17Y0159 & Yersinia-ruckeri-GCF000737165-1-37551	99.6789	99.5188	99.7	0.870247	0.859004	0.87	Yersinia ruckeri	Yersinia ruckeri	I	I
17Y0159 & Yersinia-ruckeri-GCF000754815-1-ATCC-29473	99.6657	99.4686	99.72	0.866433	0.868966	0.86	Yersinia ruckeri	Yersinia ruckeri	I	I
17Y0159 & Yersinia-ruckeri-GCF000775355-2-SC09	99.6597	99.3808	99.62	0.88955	0.895019	0.88	Yersinia ruckeri	Yersinia ruckeri	I	I
17Y0159 & Yersinia-ruckeri-GCF000824965-1-CSF007-82	99.6575	99.4846	99.68	0.871635	0.865134	0.87	Yersinia ruckeri	Yersinia ruckeri	I	I
17Y0159 & Yersinia-ruckeri-GCF000834255-1-YRB	97.757	97.5654	97.95	0.865006	0.868966	0.86	Yersinia ruckeri	Yersinia ruckeri	I	I
17Y0159 & Yersinia-ruckeri-GCF000964565-1-Big-Creek-74	99.6335	99.484	99.62	0.892073	0.890421	0.88	Yersinia ruckeri	Yersinia ruckeri	I	I
17Y0159 & Yersinia-ruckeri-GCF001166725-1-RS41	99.6091	99.5031	99.68	0.871547	0.857471	0.87	Yersinia ruckeri	Yersinia ruckeri	I	I
17Y0159 & Yersinia-ruckeri-GCF001172905-1-OMBL4	99.6053	99.3909	99.64	0.873861	0.867433	0.87	Yersinia ruckeri	Yersinia ruckeri	I	I
17Y0159 & Yersinia-similis-GCF000582515-1-228	84.3077	81.0124	78.62	0.198321	0.451341	0.66	Yersinia ruckeri	Yersinia similis	I	II
17Y0159 & Yersinia-similis-GCF001053095-1-Y228	84.2744	80.8821	78.62	0.197948	0.438314	0.66	Yersinia ruckeri	Yersinia similis	I	II
17Y0159 & Yersinia-similis-GCF001114105-1-Y233	84.2209	80.7824	78.6	0.196394	0.445977	0.66	Yersinia ruckeri	Yersinia similis	I	II
17Y0159 & Yersinia-similis-GCF001136465-1-MW109-2	84.1976	80.7079	78.59	0.195871	0.449808	0.66	Yersinia ruckeri	Yersinia similis	I	II
17Y0159 & Yersinia-similis-GCF001140625-1-R819	84.2286	80.8103	78.59	0.195485	0.440613	0.66	Yersinia ruckeri	Yersinia similis	I	II
17Y0159 & Yersinia-similis-GCF001319745-1-Y252	84.2289	80.7713	78.59	0.196932	0.439847	0.66	Yersinia ruckeri	Yersinia similis	I	II
17Y0159 & Yersinia-thracica-GCF902170565-1-IP34646T	84.2947	81.2421	78.78	0.226145	0.452874	0.69	Yersinia ruckeri	Yersinia thracica	I	III
17Y0159 & Yersinia-vastinensis-GCF902726565-1-IP38594T	84.2369	81.1159	78.64	0.223935	0.456705	0.68	Yersinia ruckeri	Yersinia vastinensis	I	III
17Y0159 & Yersinia-wautersii-GCF001123345-1-Y428	84.3153	80.9862	78.62	0.201681	0.438314	0.67	Yersinia ruckeri	Yersinia wautersii	I	II
17Y0159 & Yersinia-wautersii-GCF001319825-1-WP-931201	84.4131	81.0868	78.8	0.207043	0.459004	0.67	Yersinia ruckeri	Yersinia wautersii	I	II
17Y0161 & 16Y0180	99.6871	99.5582	99.69	0.939143	0.935563	0.93	Yersinia ruckeri	Yersinia ruckeri	I	I
17Y0161 & 17Y0153	99.6852	99.549	99.69	0.947681	0.944535	0.94	Yersinia ruckeri	Yersinia ruckeri	I	I
17Y0161 & 17Y0155	99.6896	99.5673	99.7	0.948998	0.943719	0.94	Yersinia ruckeri	Yersinia ruckeri	I	I
17Y0161 & 17Y0157	99.6978	99.6085	99.72	0.945744	0.939641	0.94	Yersinia ruckeri	Yersinia ruckeri	I	I
17Y0161 & 17Y0159	99.8231	99.6513	99.78	0.965191	0.963295	0.95	Yersinia ruckeri	Yersinia ruckeri	I	I
17Y0161 & 17Y0163	99.9064	99.8364	99.9	0.978902	0.967374	0.97	Yersinia ruckeri	Yersinia ruckeri	I	I
17Y0161 & 17Y0189	99.6836	99.5221	99.7	0.948176	0.949429	0.94	Yersinia ruckeri	Yersinia ruckeri	I	I
17Y0161 & 17Y0412	99.6844	99.5545	99.66	0.953005	0.951876	0.94	Yersinia ruckeri	Yersinia ruckeri	I	I
17Y0161 & 17Y0414	99.6876	99.5568	99.67	0.952432	0.952692	0.95	Yersinia ruckeri	Yersinia ruckeri	I	I
17Y0161 & Yersinia-aldovae-GCF000173735-1-ATCC-35236	84.2983	81.0859	78.79	0.240857	0.503263	0.75	Yersinia ruckeri	Yersinia aldovae	I	III
17Y0161 & Yersinia-aldovae-GCF000834395-1-670-83	84.494	81.3335	78.75	0.243032	0.51876	0.75	Yersinia ruckeri	Yersinia aldovae	I	III
17Y0161 & Yersinia-aldovae-GCF001091225-1-IP06005	84.297	81.0481	78.78	0.243279	0.517945	0.76	Yersinia ruckeri	Yersinia aldovae	I	III
17Y0161 & Yersinia-aleksiciae-GCF001047675-1-159	84.5277	81.5898	79.12	0.225425	0.469821	0.66	Yersinia ruckeri	Yersinia aleksiciae	I	III
17Y0161 & Yersinia-aleksiciae-GCF001115185-1-IP27925	84.4187	81.2616	78.97	0.241105	0.503263	0.73	Yersinia ruckeri	Yersinia aleksiciae	I	III
17Y0161 & Yersinia-aleksiciae-GCF001319845-1-404-81	84.4501	81.1175	78.96	0.245196	0.515498	0.74	Yersinia ruckeri	Yersinia aleksiciae	I	III
17Y0161 & Yersinia-alsatica-GCF902170305-1-IP38850T	84.3771	81.1141	78.77	0.247969	0.520392	0.76	Yersinia ruckeri	Yersinia alsatica	I	III
17Y0161 & Yersinia-artesiana-GCF902726545-1-IP42281T	84.2661	81.0764	78.82	0.242484	0.508972	0.74	Yersinia ruckeri	Yersinia artesiana	I	III
17Y0161 & Yersinia-bercovieri-GCF000167975-1-ATCC-43970	84.1807	81.1045	78.92	0.242641	0.47553	0.72	Yersinia ruckeri	Yersinia bercovieri	I	III
17Y0161 & Yersinia-bercovieri-GCF001131685-1-127-84	84.205	81.1828	78.89	0.251065	0.504078	0.74	Yersinia ruckeri	Yersinia bercovieri	I	III
17Y0161 & Yersinia-bercovieri-GCF001319545-1-3016-84	84.256	81.3018	78.91	0.247154	0.496737	0.73	Yersinia ruckeri	Yersinia bercovieri	I	III
17Y0161 & Yersinia-bercovieri-GCF001319955-1-FE80217	84.2894	81.1822	78.93	0.245842	0.498369	0.73	Yersinia ruckeri	Yersinia bercovieri	I	III
17Y0161 & Yersinia-canariae-GCF009831415-1-NCTC-14382	84.1591	81.2749	78.57	0.242149	0.519576	0.75	Yersinia ruckeri	Yersinia canariae	I	III
17Y0161 & Yersinia-enterocolitica-GCF000192105-1-105	84.2585	81.2524	78.76	0.236006	0.499184	0.73	Yersinia ruckeri	Yersinia enterocolitica	I	III
17Y0161 & Yersinia-enterocolitica-GCF000253175-1-Y11	84.2198	81.1358	78.8	0.242485	0.515498	0.74	Yersinia ruckeri	Yersinia enterocolitica	I	III
17Y0161 & Yersinia-enterocolitica-GCF000284955-1-647-5307	84.1036	81.0294	78.77	0.237581	0.497553	0.73	Yersinia ruckeri	Yersinia enterocolitica	I	III
17Y0161 & Yersinia-enterocolitica-GCF000987925-1-FORC-002	84.5524	81.5315	78.77	0.242427	0.520392	0.75	Yersinia ruckeri	Yersinia enterocolitica	I	III
17Y0161 & Yersinia-enterocolitica-GCF001050775-1-YE149-02	84.2821	81.3748	78.81	0.245301	0.513051	0.75	Yersinia ruckeri	Yersinia enterocolitica	I	III
17Y0161 & Yersinia-enterocolitica-GCF001050815-1-YE3094-96	84.1403	81.1297	78.73	0.236024	0.493475	0.72	Yersinia ruckeri	Yersinia enterocolitica	I	III
17Y0161 & Yersinia-enterocolitica-GCF001085265-1-ERL053435	84.3024	81.2174	78.73	0.238729	0.513051	0.75	Yersinia ruckeri	Yersinia enterocolitica	I	III
17Y0161 & Yersinia-enterocolitica-GCF001097785-1-1127	84.3008	81.1216	78.78	0.242723	0.492659	0.74	Yersinia ruckeri	Yersinia enterocolitica	I	III
17Y0161 & Yersinia-enterocolitica-GCF001151605-1-209-36-84	84.2957	81.0499	78.72	0.240313	0.499184	0.75	Yersinia ruckeri	Yersinia enterocolitica	I	III
17Y0161 & Yersinia-enterocolitica-GCF001160045-1-IP06077	84.1182	80.9981	78.74	0.235158	0.485318	0.72	Yersinia ruckeri	Yersinia enterocolitica	I	III
17Y0161 & Yersinia-enterocolitica-GCF001219785-1-YE08-03	84.2546	81.0815	78.8	0.245056	0.499184	0.74	Yersinia ruckeri	Yersinia enterocolitica	I	III
17Y0161 & Yersinia-enterocolitica-GCF001319325-1-ERL023784	84.4354	81.3022	78.79	0.239853	0.512235	0.75	Yersinia ruckeri	Yersinia enterocolitica	I	III
17Y0161 & Yersinia-entomophaga-GCF001656035-1-MH96	85.3825	84.1227	82.77	0.546244	0.725122	0.83	Yersinia ruckeri	Yersinia entomophaga	I	I
17Y0161 & Yersinia-entomophaga-GCF002192845-1-SCPM-O-B-7183	85.3295	83.9617	82.79	0.541926	0.704731	0.81	Yersinia ruckeri	Yersinia entomophaga	I	I
17Y0161 & Yersinia-frederiksenii-GCF000754805-1-ATCC-33641	84.2224	81.2991	78.68	0.253252	0.511419	0.75	Yersinia ruckeri	Yersinia frederiksenii	I	III
17Y0161 & Yersinia-frederiksenii-GCF001090165-1-22714-85	84.5091	81.1617	78.83	0.251046	0.51876	0.76	Yersinia ruckeri	Yersinia frederiksenii	I	III
17Y0161 & Yersinia-frederiksenii-GCF001155565-1-3430	84.2499	81.102	78.55	0.236549	0.490212	0.73	Yersinia ruckeri	Yersinia frederiksenii	I	III
17Y0161 & Yersinia-frederiksenii-GCF001157485-1-28-85	84.2011	81.0481	78.76	0.251308	0.523654	0.75	Yersinia ruckeri	Yersinia frederiksenii	I	III
17Y0161 & Yersinia-hibernica-GCF004124235-1-CFS1934	84.1125	81.164	78.46	0.239044	0.498369	0.75	Yersinia ruckeri	Yersinia hibernica	I	III
17Y0161 & Yersinia-intermedia-GCF001166625-1-821-84	84.4514	81.0747	78.87	0.245604	0.497553	0.75	Yersinia ruckeri	Yersinia intermedia	I	III
17Y0161 & Yersinia-intermedia-GCF001218045-1-182-02	84.4009	81.2588	78.87	0.245522	0.517129	0.75	Yersinia ruckeri	Yersinia intermedia	I	III
17Y0161 & Yersinia-intermedia-GCF001221165-1-93-02	84.4244	81.1713	78.86	0.249202	0.520392	0.76	Yersinia ruckeri	Yersinia intermedia	I	III
17Y0161 & Yersinia-intermedia-GCF009730055-1-FDAARGOS-730	84.5017	81.43	78.83	0.249113	0.514682	0.76	Yersinia ruckeri	Yersinia intermedia	I	III
17Y0161 & Yersinia-kristensenii-GCF000173715-1-ATCC-33638	84.2163	80.8634	78.64	0.228072	0.495922	0.73	Yersinia ruckeri	Yersinia kristensenii	I	III
17Y0161 & Yersinia-kristensenii-GCF000834215-1-Y225	84.229	81.0927	78.7	0.239246	0.512235	0.73	Yersinia ruckeri	Yersinia kristensenii	I	III
17Y0161 & Yersinia-kristensenii-GCF001153365-1-119-84	84.2413	80.8874	78.69	0.234192	0.515498	0.74	Yersinia ruckeri	Yersinia kristensenii	I	III
17Y0161 & Yersinia-kristensenii-GCF900460525-1-NCTC11471	84.3364	81.2498	78.61	0.242145	0.495922	0.74	Yersinia ruckeri	Yersinia kristensenii	I	III
17Y0161 & Yersinia-massiliensis-GCF000312485-1-CCUG-53443	84.0228	80.6802	78.27	0.214659	0.479608	0.73	Yersinia ruckeri	Yersinia massiliensis	I	III
17Y0161 & Yersinia-massiliensis-GCF001218185-1-120-02	84.1187	80.8851	78.32	0.220853	0.477162	0.74	Yersinia ruckeri	Yersinia massiliensis	I	III
17Y0161 & Yersinia-massiliensis-GCF001222845-1-112-02	84.0724	80.8981	78.25	0.220209	0.484502	0.74	Yersinia ruckeri	Yersinia massiliensis	I	III
17Y0161 & Yersinia-massiliensis-GCF001319565-1-3400-83	84.1362	81.0141	78.31	0.222756	0.469821	0.74	Yersinia ruckeri	Yersinia massiliensis	I	III
17Y0161 & Yersinia-mollaretii-GCF001106265-1-YE8850	84.4462	81.0074	78.97	0.252147	0.517945	0.75	Yersinia ruckeri	Yersinia mollaretii	I	III
17Y0161 & Yersinia-mollaretii-GCF001108385-1-IP22404	84.3945	81.0689	78.9	0.246826	0.519576	0.74	Yersinia ruckeri	Yersinia mollaretii	I	III
17Y0161 & Yersinia-mollaretii-GCF001149645-1-IP25089	84.1742	80.9688	78.88	0.243355	0.508157	0.74	Yersinia ruckeri	Yersinia mollaretii	I	III
17Y0161 & Yersinia-mollaretii-GCF013282725-1-ATCC-43969	84.5173	81.2021	78.85	0.241037	0.526917	0.74	Yersinia ruckeri	Yersinia mollaretii	I	III
17Y0161 & Yersinia-nurmii-GCF001112925-1-CIP110231	85.1389	83.9337	82.66	0.547182	0.705546	0.82	Yersinia ruckeri	Yersinia nurmii	I	I
17Y0161 & Yersinia-pekkanenii-GCF001152565-1-A125KOH2	84.1527	80.852	78.91	0.236715	0.495922	0.71	Yersinia ruckeri	Yersinia pekkanenii	I	III
17Y0161 & Yersinia-pekkanenii-GCF001244635-1-CIP110230	84.1185	80.8325	78.91	0.236472	0.497553	0.71	Yersinia ruckeri	Yersinia pekkanenii	I	III
17Y0161 & Yersinia-pestis-GCF000222975-1-A1122	84.3049	81.0603	78.75	0.205829	0.474715	0.68	Yersinia ruckeri	Yersinia pestis	I	II
17Y0161 & Yersinia-pestis-GCF000320425-1-12	84.1989	80.7768	78.77	0.200028	0.374388	0.66	Yersinia ruckeri	Yersinia pestis	I	II
17Y0161 & Yersinia-pestis-GCF000320445-1-2	84.2347	80.7199	78.75	0.200549	0.384992	0.67	Yersinia ruckeri	Yersinia pestis	I	II
17Y0161 & Yersinia-pestis-GCF000323445-1-5	84.2847	80.6078	78.73	0.19684	0.357259	0.66	Yersinia ruckeri	Yersinia pestis	I	II
17Y0161 & Yersinia-pestis-GCF000323505-1-7	84.2001	80.5894	78.72	0.202445	0.399674	0.68	Yersinia ruckeri	Yersinia pestis	I	II
17Y0161 & Yersinia-pestis-GCF000323645-1-91	84.2268	80.5952	78.77	0.201265	0.392333	0.67	Yersinia ruckeri	Yersinia pestis	I	II
17Y0161 & Yersinia-pestis-GCF000834825-1-Antiqua	84.3858	80.8863	78.74	0.208851	0.478793	0.68	Yersinia ruckeri	Yersinia pestis	I	II
17Y0161 & Yersinia-proxima-GCA902170785-1-IP37424T	84.308	81.1302	78.78	0.248364	0.527732	0.76	Yersinia ruckeri	Yersinia proxima	I	III
17Y0161 & Yersinia-pseudotuberculosis-GCF001319705-1-IP32881	84.2749	80.7378	78.71	0.213818	0.468189	0.69	Yersinia ruckeri	Yersinia pseudotuberculosis	I	II
17Y0161 & Yersinia-pseudotuberculosis-GCF001319725-1-PT682	84.2814	80.8074	78.7	0.210219	0.464927	0.69	Yersinia ruckeri	Yersinia pseudotuberculosis	I	II
17Y0161 & Yersinia-pseudotuberculosis-GCF001319765-1-260	84.2955	80.7925	78.74	0.213736	0.474715	0.7	Yersinia ruckeri	Yersinia pseudotuberculosis	I	II
17Y0161 & Yersinia-pseudotuberculosis-GCF001319785-1-IP33250	84.3513	80.9506	78.73	0.215638	0.474715	0.7	Yersinia ruckeri	Yersinia pseudotuberculosis	I	II
17Y0161 & Yersinia-pseudotuberculosis-GCF001319885-1-OK6088	84.2436	80.7141	78.65	0.211741	0.466558	0.69	Yersinia ruckeri	Yersinia pseudotuberculosis	I	II
17Y0161 & Yersinia-pseudotuberculosis-GCF900637475-1-NCTC10275	84.3675	81.0491	78.69	0.212765	0.482055	0.69	Yersinia ruckeri	Yersinia pseudotuberculosis	I	II
17Y0161 & Yersinia-rochesterensis-GCF902170605-1-IP35638T	84.1093	81.0699	78.76	0.236244	0.486134	0.72	Yersinia ruckeri	Yersinia rochesterensis	I	III
17Y0161 & Yersinia-rohdei-GCF000173775-1-ATCC-43380	84.2244	80.9322	78.72	0.229091	0.482871	0.71	Yersinia ruckeri	Yersinia rohdei	I	III
17Y0161 & Yersinia-rohdei-GCF000834455-1-YRA	84.4257	81.3355	78.71	0.233553	0.497553	0.72	Yersinia ruckeri	Yersinia rohdei	I	III
17Y0161 & Yersinia-rohdei-GCF001152185-1-82589	84.3187	81.1817	78.74	0.235065	0.488581	0.72	Yersinia ruckeri	Yersinia rohdei	I	III
17Y0161 & Yersinia-rohdei-GCF001217805-1-68-02	84.3597	81.1616	78.76	0.234079	0.483687	0.72	Yersinia ruckeri	Yersinia rohdei	I	III
17Y0161 & Yersinia-rohdei-GCF001223385-1-56-02	84.2156	81.156	78.75	0.231463	0.476346	0.72	Yersinia ruckeri	Yersinia rohdei	I	III
17Y0161 & Yersinia-rohdei-GCF001320025-1-3343	84.3223	81.0185	78.73	0.234792	0.497553	0.72	Yersinia ruckeri	Yersinia rohdei	I	III
17Y0161 & Yersinia-ruckeri-GCF000737165-1-37551	99.7001	99.5778	99.67	0.93145	0.921697	0.94	Yersinia ruckeri	Yersinia ruckeri	I	I
17Y0161 & Yersinia-ruckeri-GCF000754815-1-ATCC-29473	99.6818	99.554	99.68	0.93012	0.928222	0.93	Yersinia ruckeri	Yersinia ruckeri	I	I
17Y0161 & Yersinia-ruckeri-GCF000775355-2-SC09	99.6912	99.561	99.71	0.96628	0.96248	0.96	Yersinia ruckeri	Yersinia ruckeri	I	I
17Y0161 & Yersinia-ruckeri-GCF000824965-1-CSF007-82	99.6862	99.5633	99.69	0.935411	0.924959	0.94	Yersinia ruckeri	Yersinia ruckeri	I	I
17Y0161 & Yersinia-ruckeri-GCF000834255-1-YRB	97.768	97.622	97.94	0.922457	0.924144	0.93	Yersinia ruckeri	Yersinia ruckeri	I	I
17Y0161 & Yersinia-ruckeri-GCF000964565-1-Big-Creek-74	99.667	99.558	99.68	0.956733	0.955139	0.95	Yersinia ruckeri	Yersinia ruckeri	I	I
17Y0161 & Yersinia-ruckeri-GCF001166725-1-RS41	99.6316	99.5535	99.69	0.936244	0.920881	0.94	Yersinia ruckeri	Yersinia ruckeri	I	I
17Y0161 & Yersinia-ruckeri-GCF001172905-1-OMBL4	99.6595	99.569	99.7	0.93669	0.921697	0.94	Yersinia ruckeri	Yersinia ruckeri	I	I
17Y0161 & Yersinia-similis-GCF000582515-1-228	84.3366	81.0723	78.62	0.206663	0.482055	0.7	Yersinia ruckeri	Yersinia similis	I	II
17Y0161 & Yersinia-similis-GCF001053095-1-Y228	84.2694	80.9006	78.62	0.205837	0.461664	0.7	Yersinia ruckeri	Yersinia similis	I	II
17Y0161 & Yersinia-similis-GCF001114105-1-Y233	84.22	80.8297	78.61	0.205491	0.468189	0.7	Yersinia ruckeri	Yersinia similis	I	II
17Y0161 & Yersinia-similis-GCF001136465-1-MW109-2	84.2192	80.8539	78.63	0.206294	0.467374	0.7	Yersinia ruckeri	Yersinia similis	I	II
17Y0161 & Yersinia-similis-GCF001140625-1-R819	84.2937	80.7908	78.62	0.205942	0.465742	0.7	Yersinia ruckeri	Yersinia similis	I	II
17Y0161 & Yersinia-similis-GCF001319745-1-Y252	84.3014	80.8887	78.63	0.207879	0.469005	0.7	Yersinia ruckeri	Yersinia similis	I	II
17Y0161 & Yersinia-thracica-GCF902170565-1-IP34646T	84.2348	81.1835	78.78	0.240924	0.495106	0.73	Yersinia ruckeri	Yersinia thracica	I	III
17Y0161 & Yersinia-vastinensis-GCF902726565-1-IP38594T	84.0967	80.9458	78.6	0.236988	0.490212	0.72	Yersinia ruckeri	Yersinia vastinensis	I	III
17Y0161 & Yersinia-wautersii-GCF001123345-1-Y428	84.2988	80.7937	78.61	0.211559	0.470636	0.71	Yersinia ruckeri	Yersinia wautersii	I	II
17Y0161 & Yersinia-wautersii-GCF001319825-1-WP-931201	84.3197	80.8273	78.72	0.213159	0.476346	0.7	Yersinia ruckeri	Yersinia wautersii	I	II
17Y0163 & 16Y0180	99.6705	99.5178	99.71	0.918257	0.917395	0.91	Yersinia ruckeri	Yersinia ruckeri	I	I
17Y0163 & 17Y0153	99.6792	99.5086	99.72	0.923581	0.925338	0.91	Yersinia ruckeri	Yersinia ruckeri	I	I
17Y0163 & 17Y0155	99.6825	99.5101	99.72	0.925179	0.924543	0.91	Yersinia ruckeri	Yersinia ruckeri	I	I
17Y0163 & 17Y0157	99.6959	99.617	99.74	0.923688	0.917395	0.91	Yersinia ruckeri	Yersinia ruckeri	I	I
17Y0163 & 17Y0159	99.822	99.5633	99.78	0.942844	0.945989	0.93	Yersinia ruckeri	Yersinia ruckeri	I	I
17Y0163 & 17Y0161	99.9064	99.8104	99.9	0.952855	0.946783	0.94	Yersinia ruckeri	Yersinia ruckeri	I	I
17Y0163 & 17Y0189	99.6808	99.5168	99.72	0.923704	0.924543	0.91	Yersinia ruckeri	Yersinia ruckeri	I	I
17Y0163 & 17Y0412	99.6769	99.3776	99.69	0.927952	0.935663	0.92	Yersinia ruckeri	Yersinia ruckeri	I	I
17Y0163 & 17Y0414	99.6827	99.3974	99.7	0.930648	0.935663	0.92	Yersinia ruckeri	Yersinia ruckeri	I	I
17Y0163 & Yersinia-aldovae-GCF000173735-1-ATCC-35236	84.3769	81.1337	78.79	0.235568	0.492454	0.73	Yersinia ruckeri	Yersinia aldovae	I	III
17Y0163 & Yersinia-aldovae-GCF000834395-1-670-83	84.6276	81.3044	78.78	0.239392	0.517871	0.73	Yersinia ruckeri	Yersinia aldovae	I	III
17Y0163 & Yersinia-aldovae-GCF001091225-1-IP06005	84.3826	81.1001	78.78	0.238034	0.5139	0.74	Yersinia ruckeri	Yersinia aldovae	I	III
17Y0163 & Yersinia-aleksiciae-GCF001047675-1-159	84.5712	81.5739	79.07	0.220442	0.462272	0.64	Yersinia ruckeri	Yersinia aleksiciae	I	III
17Y0163 & Yersinia-aleksiciae-GCF001115185-1-IP27925	84.4896	81.179	78.97	0.240399	0.513106	0.73	Yersinia ruckeri	Yersinia aleksiciae	I	III
17Y0163 & Yersinia-aleksiciae-GCF001319845-1-404-81	84.4916	81.2333	78.92	0.238218	0.498014	0.73	Yersinia ruckeri	Yersinia aleksiciae	I	III
17Y0163 & Yersinia-alsatica-GCF902170305-1-IP38850T	84.3445	81.0614	78.75	0.241005	0.510723	0.74	Yersinia ruckeri	Yersinia alsatica	I	III
17Y0163 & Yersinia-artesiana-GCF902726545-1-IP42281T	84.342	81.0052	78.82	0.239376	0.509134	0.73	Yersinia ruckeri	Yersinia artesiana	I	III
17Y0163 & Yersinia-bercovieri-GCF000167975-1-ATCC-43970	84.1951	81.0188	78.88	0.237905	0.468626	0.71	Yersinia ruckeri	Yersinia bercovieri	I	III
17Y0163 & Yersinia-bercovieri-GCF001131685-1-127-84	84.1185	80.976	78.8	0.241812	0.503574	0.72	Yersinia ruckeri	Yersinia bercovieri	I	III
17Y0163 & Yersinia-bercovieri-GCF001319545-1-3016-84	84.2087	81.0514	78.86	0.237989	0.488483	0.71	Yersinia ruckeri	Yersinia bercovieri	I	III
17Y0163 & Yersinia-bercovieri-GCF001319955-1-FE80217	84.3087	81.0886	78.91	0.239791	0.501986	0.72	Yersinia ruckeri	Yersinia bercovieri	I	III
17Y0163 & Yersinia-canariae-GCF009831415-1-NCTC-14382	84.265	81.1582	78.58	0.238412	0.516283	0.74	Yersinia ruckeri	Yersinia canariae	I	III
17Y0163 & Yersinia-enterocolitica-GCF000192105-1-105	84.3351	81.1246	78.78	0.232326	0.510723	0.71	Yersinia ruckeri	Yersinia enterocolitica	I	III
17Y0163 & Yersinia-enterocolitica-GCF000253175-1-Y11	84.2175	81.0013	78.77	0.234422	0.509929	0.71	Yersinia ruckeri	Yersinia enterocolitica	I	III
17Y0163 & Yersinia-enterocolitica-GCF000284955-1-647-5307	84.1392	80.7971	78.76	0.231002	0.50834	0.71	Yersinia ruckeri	Yersinia enterocolitica	I	III
17Y0163 & Yersinia-enterocolitica-GCF000987925-1-FORC-002	84.6115	81.228	78.78	0.236655	0.51946	0.73	Yersinia ruckeri	Yersinia enterocolitica	I	III
17Y0163 & Yersinia-enterocolitica-GCF001050775-1-YE149-02	84.2749	81.0619	78.76	0.235975	0.513106	0.72	Yersinia ruckeri	Yersinia enterocolitica	I	III
17Y0163 & Yersinia-enterocolitica-GCF001050815-1-YE3094-96	84.3733	81.1627	78.8	0.23501	0.496426	0.72	Yersinia ruckeri	Yersinia enterocolitica	I	III
17Y0163 & Yersinia-enterocolitica-GCF001085265-1-ERL053435	84.4313	81.0611	78.74	0.234287	0.514694	0.73	Yersinia ruckeri	Yersinia enterocolitica	I	III
17Y0163 & Yersinia-enterocolitica-GCF001097785-1-1127	84.2467	80.7956	78.72	0.233358	0.505957	0.72	Yersinia ruckeri	Yersinia enterocolitica	I	III
17Y0163 & Yersinia-enterocolitica-GCF001151605-1-209-36-84	84.2779	80.918	78.69	0.232842	0.499603	0.73	Yersinia ruckeri	Yersinia enterocolitica	I	III
17Y0163 & Yersinia-enterocolitica-GCF001160045-1-IP06077	84.3714	81.0044	78.84	0.233997	0.493249	0.71	Yersinia ruckeri	Yersinia enterocolitica	I	III
17Y0163 & Yersinia-enterocolitica-GCF001219785-1-YE08-03	84.2861	80.9778	78.77	0.236875	0.495631	0.72	Yersinia ruckeri	Yersinia enterocolitica	I	III
17Y0163 & Yersinia-enterocolitica-GCF001319325-1-ERL023784	84.5138	80.9807	78.78	0.234785	0.526608	0.73	Yersinia ruckeri	Yersinia enterocolitica	I	III
17Y0163 & Yersinia-entomophaga-GCF001656035-1-MH96	85.5403	84.244	82.9	0.540297	0.713264	0.81	Yersinia ruckeri	Yersinia entomophaga	I	I
17Y0163 & Yersinia-entomophaga-GCF002192845-1-SCPM-O-B-7183	85.4771	84.1181	82.92	0.53595	0.694996	0.79	Yersinia ruckeri	Yersinia entomophaga	I	I
17Y0163 & Yersinia-frederiksenii-GCF000754805-1-ATCC-33641	84.3645	81.2713	78.7	0.248603	0.518666	0.74	Yersinia ruckeri	Yersinia frederiksenii	I	III
17Y0163 & Yersinia-frederiksenii-GCF001090165-1-22714-85	84.5363	81.1974	78.82	0.246201	0.512311	0.74	Yersinia ruckeri	Yersinia frederiksenii	I	III
17Y0163 & Yersinia-frederiksenii-GCF001155565-1-3430	84.2812	80.9952	78.53	0.229975	0.482923	0.71	Yersinia ruckeri	Yersinia frederiksenii	I	III
17Y0163 & Yersinia-frederiksenii-GCF001157485-1-28-85	84.2724	81.188	78.82	0.248383	0.515488	0.74	Yersinia ruckeri	Yersinia frederiksenii	I	III
17Y0163 & Yersinia-hibernica-GCF004124235-1-CFS1934	84.1385	81.0593	78.48	0.233366	0.494837	0.73	Yersinia ruckeri	Yersinia hibernica	I	III
17Y0163 & Yersinia-intermedia-GCF001166625-1-821-84	84.4332	81.1013	78.8	0.238481	0.487689	0.74	Yersinia ruckeri	Yersinia intermedia	I	III
17Y0163 & Yersinia-intermedia-GCF001218045-1-182-02	84.5021	81.3155	78.88	0.240857	0.513106	0.74	Yersinia ruckeri	Yersinia intermedia	I	III
17Y0163 & Yersinia-intermedia-GCF001221165-1-93-02	84.506	81.1843	78.86	0.242725	0.515488	0.74	Yersinia ruckeri	Yersinia intermedia	I	III
17Y0163 & Yersinia-intermedia-GCF009730055-1-FDAARGOS-730	84.6874	81.5285	78.92	0.245891	0.514694	0.74	Yersinia ruckeri	Yersinia intermedia	I	III
17Y0163 & Yersinia-kristensenii-GCF000173715-1-ATCC-33638	84.1395	80.842	78.55	0.231173	0.486894	0.71	Yersinia ruckeri	Yersinia kristensenii	I	III
17Y0163 & Yersinia-kristensenii-GCF000834215-1-Y225	84.192	81.1488	78.66	0.232613	0.490071	0.71	Yersinia ruckeri	Yersinia kristensenii	I	III
17Y0163 & Yersinia-kristensenii-GCF001153365-1-119-84	84.2098	80.8181	78.62	0.227998	0.498014	0.72	Yersinia ruckeri	Yersinia kristensenii	I	III
17Y0163 & Yersinia-kristensenii-GCF900460525-1-NCTC11471	84.2848	81.1585	78.53	0.234559	0.49722	0.73	Yersinia ruckeri	Yersinia kristensenii	I	III
17Y0163 & Yersinia-massiliensis-GCF000312485-1-CCUG-53443	84.0046	80.4979	78.23	0.208677	0.489277	0.72	Yersinia ruckeri	Yersinia massiliensis	I	III
17Y0163 & Yersinia-massiliensis-GCF001218185-1-120-02	84.2131	80.833	78.34	0.217341	0.473392	0.72	Yersinia ruckeri	Yersinia massiliensis	I	III
17Y0163 & Yersinia-massiliensis-GCF001222845-1-112-02	84.0849	80.8727	78.24	0.21461	0.473392	0.72	Yersinia ruckeri	Yersinia massiliensis	I	III
17Y0163 & Yersinia-massiliensis-GCF001319565-1-3400-83	84.0789	80.7143	78.26	0.213607	0.472597	0.72	Yersinia ruckeri	Yersinia massiliensis	I	III
17Y0163 & Yersinia-mollaretii-GCF001106265-1-YE8850	84.4755	80.9942	78.93	0.244551	0.513106	0.73	Yersinia ruckeri	Yersinia mollaretii	I	III
17Y0163 & Yersinia-mollaretii-GCF001108385-1-IP22404	84.6016	81.0478	78.99	0.244164	0.514694	0.73	Yersinia ruckeri	Yersinia mollaretii	I	III
17Y0163 & Yersinia-mollaretii-GCF001149645-1-IP25089	84.1477	80.7692	78.82	0.235008	0.501986	0.72	Yersinia ruckeri	Yersinia mollaretii	I	III
17Y0163 & Yersinia-mollaretii-GCF013282725-1-ATCC-43969	84.5679	81.0214	78.84	0.236208	0.5139	0.72	Yersinia ruckeri	Yersinia mollaretii	I	III
17Y0163 & Yersinia-nurmii-GCF001112925-1-CIP110231	85.1434	83.9188	82.64	0.531006	0.68467	0.8	Yersinia ruckeri	Yersinia nurmii	I	I
17Y0163 & Yersinia-pekkanenii-GCF001152565-1-A125KOH2	84.217	80.7044	78.87	0.234256	0.501191	0.7	Yersinia ruckeri	Yersinia pekkanenii	I	III
17Y0163 & Yersinia-pekkanenii-GCF001244635-1-CIP110230	84.1949	80.8108	78.87	0.234048	0.496426	0.7	Yersinia ruckeri	Yersinia pekkanenii	I	III
17Y0163 & Yersinia-pestis-GCF000222975-1-A1122	84.3185	80.8949	78.73	0.201496	0.475774	0.66	Yersinia ruckeri	Yersinia pestis	I	II
17Y0163 & Yersinia-pestis-GCF000320425-1-12	84.1879	80.7819	78.75	0.195459	0.369341	0.65	Yersinia ruckeri	Yersinia pestis	I	II
17Y0163 & Yersinia-pestis-GCF000320445-1-2	84.2069	80.7825	78.73	0.196444	0.378872	0.65	Yersinia ruckeri	Yersinia pestis	I	II
17Y0163 & Yersinia-pestis-GCF000323445-1-5	84.296	80.5466	78.72	0.192542	0.364575	0.65	Yersinia ruckeri	Yersinia pestis	I	II
17Y0163 & Yersinia-pestis-GCF000323505-1-7	84.1924	80.5798	78.71	0.197721	0.401112	0.66	Yersinia ruckeri	Yersinia pestis	I	II
17Y0163 & Yersinia-pestis-GCF000323645-1-91	84.2174	80.6363	78.74	0.196454	0.388403	0.65	Yersinia ruckeri	Yersinia pestis	I	II
17Y0163 & Yersinia-pestis-GCF000834825-1-Antiqua	84.3393	80.9316	78.72	0.203631	0.474186	0.66	Yersinia ruckeri	Yersinia pestis	I	II
17Y0163 & Yersinia-proxima-GCA902170785-1-IP37424T	84.2526	81.1362	78.73	0.23845	0.515488	0.73	Yersinia ruckeri	Yersinia proxima	I	III
17Y0163 & Yersinia-pseudotuberculosis-GCF001319705-1-IP32881	84.1896	80.8245	78.65	0.206707	0.461477	0.68	Yersinia ruckeri	Yersinia pseudotuberculosis	I	II
17Y0163 & Yersinia-pseudotuberculosis-GCF001319725-1-PT682	84.2357	80.8093	78.66	0.204945	0.457506	0.68	Yersinia ruckeri	Yersinia pseudotuberculosis	I	II
17Y0163 & Yersinia-pseudotuberculosis-GCF001319765-1-260	84.1863	80.8436	78.68	0.206887	0.460683	0.68	Yersinia ruckeri	Yersinia pseudotuberculosis	I	II
17Y0163 & Yersinia-pseudotuberculosis-GCF001319785-1-IP33250	84.4238	80.9739	78.74	0.213334	0.467832	0.69	Yersinia ruckeri	Yersinia pseudotuberculosis	I	II
17Y0163 & Yersinia-pseudotuberculosis-GCF001319885-1-OK6088	84.2956	80.8866	78.67	0.209494	0.4583	0.68	Yersinia ruckeri	Yersinia pseudotuberculosis	I	II
17Y0163 & Yersinia-pseudotuberculosis-GCF900637475-1-NCTC10275	84.3148	81.0003	78.63	0.206713	0.473392	0.68	Yersinia ruckeri	Yersinia pseudotuberculosis	I	II
17Y0163 & Yersinia-rochesterensis-GCF902170605-1-IP35638T	84.0889	81.1137	78.76	0.234663	0.474186	0.71	Yersinia ruckeri	Yersinia rochesterensis	I	III
17Y0163 & Yersinia-rohdei-GCF000173775-1-ATCC-43380	84.1663	80.8573	78.7	0.223874	0.479746	0.69	Yersinia ruckeri	Yersinia rohdei	I	III
17Y0163 & Yersinia-rohdei-GCF000834455-1-YRA	84.314	81.27	78.7	0.227145	0.489277	0.7	Yersinia ruckeri	Yersinia rohdei	I	III
17Y0163 & Yersinia-rohdei-GCF001152185-1-82589	84.4877	81.1913	78.81	0.233892	0.482923	0.71	Yersinia ruckeri	Yersinia rohdei	I	III
17Y0163 & Yersinia-rohdei-GCF001217805-1-68-02	84.2992	81.0526	78.76	0.232237	0.476569	0.71	Yersinia ruckeri	Yersinia rohdei	I	III
17Y0163 & Yersinia-rohdei-GCF001223385-1-56-02	84.2456	81.1988	78.75	0.230197	0.467832	0.7	Yersinia ruckeri	Yersinia rohdei	I	III
17Y0163 & Yersinia-rohdei-GCF001320025-1-3343	84.2217	81.0421	78.71	0.229114	0.486894	0.7	Yersinia ruckeri	Yersinia rohdei	I	III
17Y0163 & Yersinia-ruckeri-GCF000737165-1-37551	99.6747	99.5535	99.69	0.927771	0.912629	0.94	Yersinia ruckeri	Yersinia ruckeri	I	I
17Y0163 & Yersinia-ruckeri-GCF000754815-1-ATCC-29473	99.6631	99.5035	99.71	0.909556	0.913423	0.91	Yersinia ruckeri	Yersinia ruckeri	I	I
17Y0163 & Yersinia-ruckeri-GCF000775355-2-SC09	99.6784	99.533	99.72	0.938362	0.932486	0.93	Yersinia ruckeri	Yersinia ruckeri	I	I
17Y0163 & Yersinia-ruckeri-GCF000824965-1-CSF007-82	99.6666	99.5513	99.71	0.912011	0.900715	0.92	Yersinia ruckeri	Yersinia ruckeri	I	I
17Y0163 & Yersinia-ruckeri-GCF000834255-1-YRB	97.7613	97.6777	97.94	0.904648	0.903098	0.9	Yersinia ruckeri	Yersinia ruckeri	I	I
17Y0163 & Yersinia-ruckeri-GCF000964565-1-Big-Creek-74	99.6735	99.597	99.71	0.933064	0.924543	0.93	Yersinia ruckeri	Yersinia ruckeri	I	I
17Y0163 & Yersinia-ruckeri-GCF001166725-1-RS41	99.6266	99.5383	99.72	0.912919	0.899126	0.91	Yersinia ruckeri	Yersinia ruckeri	I	I
17Y0163 & Yersinia-ruckeri-GCF001172905-1-OMBL4	99.6578	99.5855	99.76	0.919631	0.907069	0.92	Yersinia ruckeri	Yersinia ruckeri	I	I
17Y0163 & Yersinia-similis-GCF000582515-1-228	84.4214	80.9981	78.66	0.211397	0.498014	0.69	Yersinia ruckeri	Yersinia similis	I	II
17Y0163 & Yersinia-similis-GCF001053095-1-Y228	84.3065	80.8753	78.66	0.209734	0.470214	0.69	Yersinia ruckeri	Yersinia similis	I	II
17Y0163 & Yersinia-similis-GCF001114105-1-Y233	84.1535	80.6968	78.57	0.202712	0.471009	0.69	Yersinia ruckeri	Yersinia similis	I	II
17Y0163 & Yersinia-similis-GCF001136465-1-MW109-2	84.1368	80.6415	78.58	0.20286	0.471803	0.68	Yersinia ruckeri	Yersinia similis	I	II
17Y0163 & Yersinia-similis-GCF001140625-1-R819	84.2005	80.6625	78.58	0.202488	0.477363	0.68	Yersinia ruckeri	Yersinia similis	I	II
17Y0163 & Yersinia-similis-GCF001319745-1-Y252	84.1837	80.707	78.59	0.204036	0.46386	0.68	Yersinia ruckeri	Yersinia similis	I	II
17Y0163 & Yersinia-thracica-GCF902170565-1-IP34646T	84.2765	81.0999	78.79	0.235883	0.489277	0.71	Yersinia ruckeri	Yersinia thracica	I	III
17Y0163 & Yersinia-vastinensis-GCF902726565-1-IP38594T	84.0996	80.8857	78.56	0.229869	0.481334	0.7	Yersinia ruckeri	Yersinia vastinensis	I	III
17Y0163 & Yersinia-wautersii-GCF001123345-1-Y428	84.2603	80.9807	78.6	0.206991	0.461477	0.69	Yersinia ruckeri	Yersinia wautersii	I	II
17Y0163 & Yersinia-wautersii-GCF001319825-1-WP-931201	84.3054	80.7123	78.68	0.207347	0.477363	0.69	Yersinia ruckeri	Yersinia wautersii	I	II
17Y0189 & 16Y0180	99.9799	99.9763	100	0.975128	0.963077	0.96	Yersinia ruckeri	Yersinia ruckeri	I	I
17Y0189 & 17Y0153	99.9757	99.99	100	1.03475	0.989231	0.98	Yersinia ruckeri	Yersinia ruckeri	I	I
17Y0189 & 17Y0155	99.9825	99.9843	100	1.01819	0.991538	0.98	Yersinia ruckeri	Yersinia ruckeri	I	I
17Y0189 & 17Y0157	99.7779	99.5992	99.79	0.891812	0.894615	0.88	Yersinia ruckeri	Yersinia ruckeri	I	I
17Y0189 & 17Y0159	99.6596	99.473	99.69	0.88901	0.89	0.88	Yersinia ruckeri	Yersinia ruckeri	I	I
17Y0189 & 17Y0161	99.6836	99.5552	99.7	0.893151	0.891538	0.88	Yersinia ruckeri	Yersinia ruckeri	I	I
17Y0189 & 17Y0163	99.6808	99.4981	99.72	0.893885	0.891538	0.89	Yersinia ruckeri	Yersinia ruckeri	I	I
17Y0189 & 17Y0412	99.772	99.6295	99.78	0.915183	0.916154	0.91	Yersinia ruckeri	Yersinia ruckeri	I	I
17Y0189 & 17Y0414	99.782	99.6679	99.8	0.913111	0.913077	0.91	Yersinia ruckeri	Yersinia ruckeri	I	I
17Y0189 & Yersinia-aldovae-GCF000173735-1-ATCC-35236	84.2441	81.0041	78.75	0.225859	0.478462	0.7	Yersinia ruckeri	Yersinia aldovae	I	III
17Y0189 & Yersinia-aldovae-GCF000834395-1-670-83	84.584	81.4747	78.81	0.232254	0.493846	0.7	Yersinia ruckeri	Yersinia aldovae	I	III
17Y0189 & Yersinia-aldovae-GCF001091225-1-IP06005	84.3091	81.1086	78.75	0.227784	0.476154	0.71	Yersinia ruckeri	Yersinia aldovae	I	III
17Y0189 & Yersinia-aleksiciae-GCF001047675-1-159	84.4964	81.5916	79.05	0.215318	0.440769	0.62	Yersinia ruckeri	Yersinia aleksiciae	I	III
17Y0189 & Yersinia-aleksiciae-GCF001115185-1-IP27925	84.5735	81.3137	79	0.235477	0.479231	0.7	Yersinia ruckeri	Yersinia aleksiciae	I	III
17Y0189 & Yersinia-aleksiciae-GCF001319845-1-404-81	84.3433	81.0779	78.87	0.229716	0.476154	0.7	Yersinia ruckeri	Yersinia aleksiciae	I	III
17Y0189 & Yersinia-alsatica-GCF902170305-1-IP38850T	84.3961	81.1012	78.78	0.229911	0.486923	0.71	Yersinia ruckeri	Yersinia alsatica	I	III
17Y0189 & Yersinia-artesiana-GCF902726545-1-IP42281T	84.2949	81.0367	78.81	0.227188	0.490769	0.7	Yersinia ruckeri	Yersinia artesiana	I	III
17Y0189 & Yersinia-bercovieri-GCF000167975-1-ATCC-43970	84.1636	81.1189	78.89	0.22897	0.453077	0.69	Yersinia ruckeri	Yersinia bercovieri	I	III
17Y0189 & Yersinia-bercovieri-GCF001131685-1-127-84	84.3725	81.2168	78.97	0.236327	0.482308	0.7	Yersinia ruckeri	Yersinia bercovieri	I	III
17Y0189 & Yersinia-bercovieri-GCF001319545-1-3016-84	84.2229	81.1536	78.91	0.230484	0.470769	0.69	Yersinia ruckeri	Yersinia bercovieri	I	III
17Y0189 & Yersinia-bercovieri-GCF001319955-1-FE80217	84.163	80.9892	78.89	0.227509	0.466923	0.68	Yersinia ruckeri	Yersinia bercovieri	I	III
17Y0189 & Yersinia-canariae-GCF009831415-1-NCTC-14382	84.4827	81.3099	78.54	0.224131	0.486923	0.71	Yersinia ruckeri	Yersinia canariae	I	III
17Y0189 & Yersinia-enterocolitica-GCF000192105-1-105	84.304	81.178	78.76	0.221057	0.486154	0.69	Yersinia ruckeri	Yersinia enterocolitica	I	III
17Y0189 & Yersinia-enterocolitica-GCF000253175-1-Y11	84.2317	81.1946	78.79	0.222159	0.48	0.69	Yersinia ruckeri	Yersinia enterocolitica	I	III
17Y0189 & Yersinia-enterocolitica-GCF000284955-1-647-5307	84.1413	80.9558	78.79	0.217788	0.482308	0.68	Yersinia ruckeri	Yersinia enterocolitica	I	III
17Y0189 & Yersinia-enterocolitica-GCF000987925-1-FORC-002	84.5612	81.252	78.72	0.224	0.496154	0.7	Yersinia ruckeri	Yersinia enterocolitica	I	III
17Y0189 & Yersinia-enterocolitica-GCF001050775-1-YE149-02	84.2562	81.1568	78.75	0.223426	0.486923	0.69	Yersinia ruckeri	Yersinia enterocolitica	I	III
17Y0189 & Yersinia-enterocolitica-GCF001050815-1-YE3094-96	84.4824	81.2428	78.84	0.225387	0.485385	0.69	Yersinia ruckeri	Yersinia enterocolitica	I	III
17Y0189 & Yersinia-enterocolitica-GCF001085265-1-ERL053435	84.3483	81.0697	78.74	0.2234	0.496923	0.7	Yersinia ruckeri	Yersinia enterocolitica	I	III
17Y0189 & Yersinia-enterocolitica-GCF001097785-1-1127	84.2442	80.9798	78.76	0.223172	0.483077	0.69	Yersinia ruckeri	Yersinia enterocolitica	I	III
17Y0189 & Yersinia-enterocolitica-GCF001151605-1-209-36-84	84.2905	80.882	78.7	0.223241	0.473077	0.7	Yersinia ruckeri	Yersinia enterocolitica	I	III
17Y0189 & Yersinia-enterocolitica-GCF001160045-1-IP06077	84.4903	81.0746	78.89	0.224685	0.483846	0.68	Yersinia ruckeri	Yersinia enterocolitica	I	III
17Y0189 & Yersinia-enterocolitica-GCF001219785-1-YE08-03	84.2006	80.9644	78.75	0.221908	0.464615	0.69	Yersinia ruckeri	Yersinia enterocolitica	I	III
17Y0189 & Yersinia-enterocolitica-GCF001319325-1-ERL023784	84.3979	81.0846	78.78	0.223804	0.491538	0.7	Yersinia ruckeri	Yersinia enterocolitica	I	III
17Y0189 & Yersinia-entomophaga-GCF001656035-1-MH96	85.5681	84.0329	82.86	0.517431	0.69	0.78	Yersinia ruckeri	Yersinia entomophaga	I	I
17Y0189 & Yersinia-entomophaga-GCF002192845-1-SCPM-O-B-7183	85.4184	83.9187	82.87	0.508906	0.668462	0.76	Yersinia ruckeri	Yersinia entomophaga	I	I
17Y0189 & Yersinia-frederiksenii-GCF000754805-1-ATCC-33641	84.3116	81.1969	78.67	0.238933	0.498462	0.71	Yersinia ruckeri	Yersinia frederiksenii	I	III
17Y0189 & Yersinia-frederiksenii-GCF001090165-1-22714-85	84.5003	81.2352	78.78	0.230458	0.484615	0.71	Yersinia ruckeri	Yersinia frederiksenii	I	III
17Y0189 & Yersinia-frederiksenii-GCF001155565-1-3430	84.2711	81.0886	78.58	0.222901	0.461538	0.69	Yersinia ruckeri	Yersinia frederiksenii	I	III
17Y0189 & Yersinia-frederiksenii-GCF001157485-1-28-85	84.3266	81.2371	78.77	0.23529	0.481538	0.71	Yersinia ruckeri	Yersinia frederiksenii	I	III
17Y0189 & Yersinia-hibernica-GCF004124235-1-CFS1934	84.2871	81.07	78.49	0.224363	0.481538	0.7	Yersinia ruckeri	Yersinia hibernica	I	III
17Y0189 & Yersinia-intermedia-GCF001166625-1-821-84	84.4775	81.2465	78.92	0.235965	0.48	0.72	Yersinia ruckeri	Yersinia intermedia	I	III
17Y0189 & Yersinia-intermedia-GCF001218045-1-182-02	84.6222	81.4361	78.93	0.238668	0.493077	0.71	Yersinia ruckeri	Yersinia intermedia	I	III
17Y0189 & Yersinia-intermedia-GCF001221165-1-93-02	84.4668	81.1492	78.83	0.229412	0.484615	0.71	Yersinia ruckeri	Yersinia intermedia	I	III
17Y0189 & Yersinia-intermedia-GCF009730055-1-FDAARGOS-730	84.5367	81.5515	78.86	0.237063	0.487692	0.71	Yersinia ruckeri	Yersinia intermedia	I	III
17Y0189 & Yersinia-kristensenii-GCF000173715-1-ATCC-33638	84.2717	80.8537	78.65	0.215635	0.470769	0.69	Yersinia ruckeri	Yersinia kristensenii	I	III
17Y0189 & Yersinia-kristensenii-GCF000834215-1-Y225	84.4299	81.1465	78.73	0.228335	0.483846	0.69	Yersinia ruckeri	Yersinia kristensenii	I	III
17Y0189 & Yersinia-kristensenii-GCF001153365-1-119-84	84.3679	80.9734	78.76	0.226976	0.491538	0.7	Yersinia ruckeri	Yersinia kristensenii	I	III
17Y0189 & Yersinia-kristensenii-GCF900460525-1-NCTC11471	84.3762	81.2876	78.61	0.229327	0.483846	0.7	Yersinia ruckeri	Yersinia kristensenii	I	III
17Y0189 & Yersinia-massiliensis-GCF000312485-1-CCUG-53443	84.0759	80.7518	78.29	0.203772	0.459231	0.69	Yersinia ruckeri	Yersinia massiliensis	I	III
17Y0189 & Yersinia-massiliensis-GCF001218185-1-120-02	84.0723	80.9479	78.35	0.205437	0.441538	0.69	Yersinia ruckeri	Yersinia massiliensis	I	III
17Y0189 & Yersinia-massiliensis-GCF001222845-1-112-02	84.1927	80.9659	78.33	0.209547	0.457692	0.69	Yersinia ruckeri	Yersinia massiliensis	I	III
17Y0189 & Yersinia-massiliensis-GCF001319565-1-3400-83	84.0994	80.8337	78.34	0.207759	0.448462	0.69	Yersinia ruckeri	Yersinia massiliensis	I	III
17Y0189 & Yersinia-mollaretii-GCF001106265-1-YE8850	84.3104	80.905	78.92	0.231758	0.471538	0.69	Yersinia ruckeri	Yersinia mollaretii	I	III
17Y0189 & Yersinia-mollaretii-GCF001108385-1-IP22404	84.4023	80.9635	78.92	0.22957	0.479231	0.69	Yersinia ruckeri	Yersinia mollaretii	I	III
17Y0189 & Yersinia-mollaretii-GCF001149645-1-IP25089	84.1583	80.9508	78.89	0.228434	0.476154	0.69	Yersinia ruckeri	Yersinia mollaretii	I	III
17Y0189 & Yersinia-mollaretii-GCF013282725-1-ATCC-43969	84.6479	81.2692	78.84	0.228097	0.474615	0.69	Yersinia ruckeri	Yersinia mollaretii	I	III
17Y0189 & Yersinia-nurmii-GCF001112925-1-CIP110231	85.172	83.9256	82.65	0.511807	0.673077	0.77	Yersinia ruckeri	Yersinia nurmii	I	I
17Y0189 & Yersinia-pekkanenii-GCF001152565-1-A125KOH2	84.3034	80.9368	78.9	0.230869	0.475385	0.68	Yersinia ruckeri	Yersinia pekkanenii	I	III
17Y0189 & Yersinia-pekkanenii-GCF001244635-1-CIP110230	84.2926	80.8405	78.89	0.230963	0.495385	0.68	Yersinia ruckeri	Yersinia pekkanenii	I	III
17Y0189 & Yersinia-pestis-GCF000222975-1-A1122	84.3266	80.9606	78.72	0.196081	0.449231	0.64	Yersinia ruckeri	Yersinia pestis	I	II
17Y0189 & Yersinia-pestis-GCF000320425-1-12	84.2081	80.7807	78.71	0.190007	0.357692	0.63	Yersinia ruckeri	Yersinia pestis	I	II
17Y0189 & Yersinia-pestis-GCF000320445-1-2	84.2278	80.8253	78.69	0.191058	0.363077	0.64	Yersinia ruckeri	Yersinia pestis	I	II
17Y0189 & Yersinia-pestis-GCF000323445-1-5	84.2654	80.6665	78.69	0.186569	0.342308	0.63	Yersinia ruckeri	Yersinia pestis	I	II
17Y0189 & Yersinia-pestis-GCF000323505-1-7	84.2079	80.6919	78.67	0.192176	0.373846	0.64	Yersinia ruckeri	Yersinia pestis	I	II
17Y0189 & Yersinia-pestis-GCF000323645-1-91	84.2401	80.6963	78.71	0.19114	0.366154	0.63	Yersinia ruckeri	Yersinia pestis	I	II
17Y0189 & Yersinia-pestis-GCF000834825-1-Antiqua	84.5546	81.0336	78.71	0.201619	0.453846	0.64	Yersinia ruckeri	Yersinia pestis	I	II
17Y0189 & Yersinia-proxima-GCA902170785-1-IP37424T	84.381	81.2454	78.81	0.232829	0.493077	0.71	Yersinia ruckeri	Yersinia proxima	I	III
17Y0189 & Yersinia-pseudotuberculosis-GCF001319705-1-IP32881	84.2713	80.8254	78.72	0.205037	0.444615	0.66	Yersinia ruckeri	Yersinia pseudotuberculosis	I	II
17Y0189 & Yersinia-pseudotuberculosis-GCF001319725-1-PT682	84.2404	80.881	78.68	0.199866	0.437692	0.66	Yersinia ruckeri	Yersinia pseudotuberculosis	I	II
17Y0189 & Yersinia-pseudotuberculosis-GCF001319765-1-260	84.3641	80.9249	78.73	0.202805	0.444615	0.66	Yersinia ruckeri	Yersinia pseudotuberculosis	I	II
17Y0189 & Yersinia-pseudotuberculosis-GCF001319785-1-IP33250	84.2434	80.8442	78.67	0.200574	0.440769	0.66	Yersinia ruckeri	Yersinia pseudotuberculosis	I	II
17Y0189 & Yersinia-pseudotuberculosis-GCF001319885-1-OK6088	84.2903	80.7351	78.71	0.202949	0.446154	0.66	Yersinia ruckeri	Yersinia pseudotuberculosis	I	II
17Y0189 & Yersinia-pseudotuberculosis-GCF900637475-1-NCTC10275	84.3866	81.0944	78.71	0.203529	0.457692	0.66	Yersinia ruckeri	Yersinia pseudotuberculosis	I	II
17Y0189 & Yersinia-rochesterensis-GCF902170605-1-IP35638T	84.2209	81.005	78.77	0.224348	0.47	0.68	Yersinia ruckeri	Yersinia rochesterensis	I	III
17Y0189 & Yersinia-rohdei-GCF000173775-1-ATCC-43380	84.2233	81.099	78.72	0.217908	0.446154	0.68	Yersinia ruckeri	Yersinia rohdei	I	III
17Y0189 & Yersinia-rohdei-GCF000834455-1-YRA	84.3916	81.4341	78.71	0.22149	0.469231	0.68	Yersinia ruckeri	Yersinia rohdei	I	III
17Y0189 & Yersinia-rohdei-GCF001152185-1-82589	84.3777	81.2415	78.77	0.222345	0.465385	0.68	Yersinia ruckeri	Yersinia rohdei	I	III
17Y0189 & Yersinia-rohdei-GCF001217805-1-68-02	84.2977	81.1532	78.72	0.220234	0.459231	0.68	Yersinia ruckeri	Yersinia rohdei	I	III
17Y0189 & Yersinia-rohdei-GCF001223385-1-56-02	84.2725	81.3006	78.76	0.221085	0.443077	0.68	Yersinia ruckeri	Yersinia rohdei	I	III
17Y0189 & Yersinia-rohdei-GCF001320025-1-3343	84.2876	81.1471	78.74	0.218883	0.456923	0.68	Yersinia ruckeri	Yersinia rohdei	I	III
17Y0189 & Yersinia-ruckeri-GCF000737165-1-37551	99.8109	99.6685	99.82	0.89928	0.885385	0.9	Yersinia ruckeri	Yersinia ruckeri	I	I
17Y0189 & Yersinia-ruckeri-GCF000754815-1-ATCC-29473	99.9777	99.9658	100	0.966776	0.958462	0.96	Yersinia ruckeri	Yersinia ruckeri	I	I
17Y0189 & Yersinia-ruckeri-GCF000775355-2-SC09	99.768	99.6123	99.77	0.903491	0.898462	0.89	Yersinia ruckeri	Yersinia ruckeri	I	I
17Y0189 & Yersinia-ruckeri-GCF000824965-1-CSF007-82	99.9826	99.9493	99.99	0.974383	0.952308	0.98	Yersinia ruckeri	Yersinia ruckeri	I	I
17Y0189 & Yersinia-ruckeri-GCF000834255-1-YRB	97.7854	97.6715	98.05	0.868119	0.869231	0.86	Yersinia ruckeri	Yersinia ruckeri	I	I
17Y0189 & Yersinia-ruckeri-GCF000964565-1-Big-Creek-74	99.7746	99.6666	99.8	0.893468	0.894615	0.88	Yersinia ruckeri	Yersinia ruckeri	I	I
17Y0189 & Yersinia-ruckeri-GCF001166725-1-RS41	99.9269	99.937	100	0.996253	0.945385	0.97	Yersinia ruckeri	Yersinia ruckeri	I	I
17Y0189 & Yersinia-ruckeri-GCF001172905-1-OMBL4	99.7456	99.7147	99.82	0.904252	0.884615	0.9	Yersinia ruckeri	Yersinia ruckeri	I	I
17Y0189 & Yersinia-similis-GCF000582515-1-228	84.5831	81.181	78.62	0.199412	0.463846	0.67	Yersinia ruckeri	Yersinia similis	I	II
17Y0189 & Yersinia-similis-GCF001053095-1-Y228	84.4049	80.9908	78.61	0.196477	0.449231	0.67	Yersinia ruckeri	Yersinia similis	I	II
17Y0189 & Yersinia-similis-GCF001114105-1-Y233	84.4878	80.9514	78.66	0.198286	0.456154	0.67	Yersinia ruckeri	Yersinia similis	I	II
17Y0189 & Yersinia-similis-GCF001136465-1-MW109-2	84.3803	80.9201	78.66	0.196102	0.454615	0.67	Yersinia ruckeri	Yersinia similis	I	II
17Y0189 & Yersinia-similis-GCF001140625-1-R819	84.4443	80.9038	78.65	0.196043	0.448462	0.67	Yersinia ruckeri	Yersinia similis	I	II
17Y0189 & Yersinia-similis-GCF001319745-1-Y252	84.4287	80.969	78.64	0.198169	0.446923	0.67	Yersinia ruckeri	Yersinia similis	I	II
17Y0189 & Yersinia-thracica-GCF902170565-1-IP34646T	84.4716	81.3798	78.87	0.229681	0.462308	0.69	Yersinia ruckeri	Yersinia thracica	I	III
17Y0189 & Yersinia-vastinensis-GCF902726565-1-IP38594T	84.1767	80.9947	78.63	0.222835	0.461538	0.68	Yersinia ruckeri	Yersinia vastinensis	I	III
17Y0189 & Yersinia-wautersii-GCF001123345-1-Y428	84.4203	80.891	78.66	0.201984	0.454615	0.67	Yersinia ruckeri	Yersinia wautersii	I	II
17Y0189 & Yersinia-wautersii-GCF001319825-1-WP-931201	84.3406	80.8451	78.67	0.198611	0.447692	0.66	Yersinia ruckeri	Yersinia wautersii	I	II
17Y0412 & 16Y0180	99.7828	99.6497	99.77	0.902063	0.896764	0.89	Yersinia ruckeri	Yersinia ruckeri	I	I
17Y0412 & 17Y0153	99.773	99.6538	99.78	0.916476	0.913713	0.9	Yersinia ruckeri	Yersinia ruckeri	I	I
17Y0412 & 17Y0155	99.7737	99.6452	99.78	0.921309	0.914484	0.9	Yersinia ruckeri	Yersinia ruckeri	I	I
17Y0412 & 17Y0157	99.8079	99.7075	99.84	0.898817	0.901387	0.89	Yersinia ruckeri	Yersinia ruckeri	I	I
17Y0412 & 17Y0159	99.6538	99.4365	99.67	0.905104	0.903698	0.89	Yersinia ruckeri	Yersinia ruckeri	I	I
17Y0412 & 17Y0161	99.6844	99.5234	99.66	0.899099	0.900616	0.89	Yersinia ruckeri	Yersinia ruckeri	I	I
17Y0412 & 17Y0163	99.6769	99.4705	99.69	0.899395	0.901387	0.89	Yersinia ruckeri	Yersinia ruckeri	I	I
17Y0412 & 17Y0189	99.772	99.6387	99.78	0.916609	0.911402	0.9	Yersinia ruckeri	Yersinia ruckeri	I	I
17Y0412 & 17Y0414	99.9881	99.9917	100	0.986064	0.969183	0.96	Yersinia ruckeri	Yersinia ruckeri	I	I
17Y0412 & Yersinia-aldovae-GCF000173735-1-ATCC-35236	84.3213	81.0692	78.81	0.227781	0.472265	0.7	Yersinia ruckeri	Yersinia aldovae	I	III
17Y0412 & Yersinia-aldovae-GCF000834395-1-670-83	84.6006	81.418	78.82	0.232783	0.483051	0.71	Yersinia ruckeri	Yersinia aldovae	I	III
17Y0412 & Yersinia-aldovae-GCF001091225-1-IP06005	84.3775	81.187	78.81	0.229449	0.474576	0.71	Yersinia ruckeri	Yersinia aldovae	I	III
17Y0412 & Yersinia-aleksiciae-GCF001047675-1-159	84.645	81.557	79.11	0.216328	0.448382	0.62	Yersinia ruckeri	Yersinia aleksiciae	I	III
17Y0412 & Yersinia-aleksiciae-GCF001115185-1-IP27925	84.4479	81.1909	78.94	0.231173	0.48151	0.69	Yersinia ruckeri	Yersinia aleksiciae	I	III
17Y0412 & Yersinia-aleksiciae-GCF001319845-1-404-81	84.4746	81.141	78.92	0.230974	0.483821	0.7	Yersinia ruckeri	Yersinia aleksiciae	I	III
17Y0412 & Yersinia-alsatica-GCF902170305-1-IP38850T	84.3792	81.2143	78.78	0.230597	0.477658	0.71	Yersinia ruckeri	Yersinia alsatica	I	III
17Y0412 & Yersinia-artesiana-GCF902726545-1-IP42281T	84.3188	81.0346	78.86	0.230493	0.484592	0.7	Yersinia ruckeri	Yersinia artesiana	I	III
17Y0412 & Yersinia-bercovieri-GCF000167975-1-ATCC-43970	84.3421	81.339	79.06	0.236156	0.447612	0.69	Yersinia ruckeri	Yersinia bercovieri	I	III
17Y0412 & Yersinia-bercovieri-GCF001131685-1-127-84	84.1876	81.1439	78.92	0.236452	0.476117	0.69	Yersinia ruckeri	Yersinia bercovieri	I	III
17Y0412 & Yersinia-bercovieri-GCF001319545-1-3016-84	84.2221	81.2745	78.93	0.233104	0.453775	0.69	Yersinia ruckeri	Yersinia bercovieri	I	III
17Y0412 & Yersinia-bercovieri-GCF001319955-1-FE80217	84.2527	81.1933	78.95	0.231128	0.458398	0.69	Yersinia ruckeri	Yersinia bercovieri	I	III
17Y0412 & Yersinia-canariae-GCF009831415-1-NCTC-14382	84.3714	81.1692	78.58	0.227955	0.489214	0.7	Yersinia ruckeri	Yersinia canariae	I	III
17Y0412 & Yersinia-enterocolitica-GCF000192105-1-105	84.4171	81.2719	78.82	0.225826	0.484592	0.69	Yersinia ruckeri	Yersinia enterocolitica	I	III
17Y0412 & Yersinia-enterocolitica-GCF000253175-1-Y11	84.2657	81.1402	78.79	0.225092	0.484592	0.69	Yersinia ruckeri	Yersinia enterocolitica	I	III
17Y0412 & Yersinia-enterocolitica-GCF000284955-1-647-5307	84.1686	80.8818	78.78	0.22065	0.478428	0.68	Yersinia ruckeri	Yersinia enterocolitica	I	III
17Y0412 & Yersinia-enterocolitica-GCF000987925-1-FORC-002	84.6426	81.4134	78.76	0.227964	0.494607	0.7	Yersinia ruckeri	Yersinia enterocolitica	I	III
17Y0412 & Yersinia-enterocolitica-GCF001050775-1-YE149-02	84.4365	81.2108	78.82	0.231421	0.492296	0.7	Yersinia ruckeri	Yersinia enterocolitica	I	III
17Y0412 & Yersinia-enterocolitica-GCF001050815-1-YE3094-96	84.3718	81.2483	78.85	0.2286	0.477658	0.69	Yersinia ruckeri	Yersinia enterocolitica	I	III
17Y0412 & Yersinia-enterocolitica-GCF001085265-1-ERL053435	84.3398	81.0312	78.75	0.224216	0.493066	0.7	Yersinia ruckeri	Yersinia enterocolitica	I	III
17Y0412 & Yersinia-enterocolitica-GCF001097785-1-1127	84.3167	80.9904	78.77	0.226216	0.466102	0.69	Yersinia ruckeri	Yersinia enterocolitica	I	III
17Y0412 & Yersinia-enterocolitica-GCF001151605-1-209-36-84	84.2542	80.9566	78.72	0.224589	0.469954	0.7	Yersinia ruckeri	Yersinia enterocolitica	I	III
17Y0412 & Yersinia-enterocolitica-GCF001160045-1-IP06077	84.3634	81.06	78.87	0.228009	0.479969	0.69	Yersinia ruckeri	Yersinia enterocolitica	I	III
17Y0412 & Yersinia-enterocolitica-GCF001219785-1-YE08-03	84.3728	81.0837	78.82	0.229654	0.475347	0.7	Yersinia ruckeri	Yersinia enterocolitica	I	III
17Y0412 & Yersinia-enterocolitica-GCF001319325-1-ERL023784	84.5346	81.176	78.84	0.22971	0.498459	0.71	Yersinia ruckeri	Yersinia enterocolitica	I	III
17Y0412 & Yersinia-entomophaga-GCF001656035-1-MH96	85.5546	84.2456	82.91	0.522383	0.6849	0.78	Yersinia ruckeri	Yersinia entomophaga	I	I
17Y0412 & Yersinia-entomophaga-GCF002192845-1-SCPM-O-B-7183	85.4721	84.1368	82.93	0.517577	0.667951	0.77	Yersinia ruckeri	Yersinia entomophaga	I	I
17Y0412 & Yersinia-frederiksenii-GCF000754805-1-ATCC-33641	84.265	81.3226	78.7	0.237679	0.485362	0.71	Yersinia ruckeri	Yersinia frederiksenii	I	III
17Y0412 & Yersinia-frederiksenii-GCF001090165-1-22714-85	84.5454	81.2777	78.84	0.23652	0.48074	0.71	Yersinia ruckeri	Yersinia frederiksenii	I	III
17Y0412 & Yersinia-frederiksenii-GCF001155565-1-3430	84.314	81.1027	78.61	0.224436	0.470724	0.69	Yersinia ruckeri	Yersinia frederiksenii	I	III
17Y0412 & Yersinia-frederiksenii-GCF001157485-1-28-85	84.4824	81.4251	78.9	0.246553	0.486903	0.72	Yersinia ruckeri	Yersinia frederiksenii	I	III
17Y0412 & Yersinia-hibernica-GCF004124235-1-CFS1934	84.3142	81.1024	78.54	0.233174	0.483821	0.71	Yersinia ruckeri	Yersinia hibernica	I	III
17Y0412 & Yersinia-intermedia-GCF001166625-1-821-84	84.3603	81.1167	78.86	0.233229	0.472265	0.71	Yersinia ruckeri	Yersinia intermedia	I	III
17Y0412 & Yersinia-intermedia-GCF001218045-1-182-02	84.4629	81.2136	78.88	0.236375	0.496148	0.71	Yersinia ruckeri	Yersinia intermedia	I	III
17Y0412 & Yersinia-intermedia-GCF001221165-1-93-02	84.462	81.0225	78.86	0.235411	0.496148	0.72	Yersinia ruckeri	Yersinia intermedia	I	III
17Y0412 & Yersinia-intermedia-GCF009730055-1-FDAARGOS-730	84.8367	81.4825	79.02	0.247704	0.497689	0.72	Yersinia ruckeri	Yersinia intermedia	I	III
17Y0412 & Yersinia-kristensenii-GCF000173715-1-ATCC-33638	84.1732	80.7696	78.66	0.225304	0.473806	0.69	Yersinia ruckeri	Yersinia kristensenii	I	III
17Y0412 & Yersinia-kristensenii-GCF000834215-1-Y225	84.3389	81.1378	78.72	0.226968	0.486133	0.68	Yersinia ruckeri	Yersinia kristensenii	I	III
17Y0412 & Yersinia-kristensenii-GCF001153365-1-119-84	84.2791	81.0389	78.71	0.225588	0.479969	0.7	Yersinia ruckeri	Yersinia kristensenii	I	III
17Y0412 & Yersinia-kristensenii-GCF900460525-1-NCTC11471	84.3532	81.1875	78.63	0.229363	0.48074	0.7	Yersinia ruckeri	Yersinia kristensenii	I	III
17Y0412 & Yersinia-massiliensis-GCF000312485-1-CCUG-53443	84.0576	80.6521	78.29	0.205964	0.46379	0.69	Yersinia ruckeri	Yersinia massiliensis	I	III
17Y0412 & Yersinia-massiliensis-GCF001218185-1-120-02	84.2097	80.9762	78.41	0.21217	0.450693	0.7	Yersinia ruckeri	Yersinia massiliensis	I	III
17Y0412 & Yersinia-massiliensis-GCF001222845-1-112-02	84.0517	80.835	78.26	0.208434	0.457627	0.69	Yersinia ruckeri	Yersinia massiliensis	I	III
17Y0412 & Yersinia-massiliensis-GCF001319565-1-3400-83	84.1792	80.9491	78.33	0.212144	0.453775	0.7	Yersinia ruckeri	Yersinia massiliensis	I	III
17Y0412 & Yersinia-mollaretii-GCF001106265-1-YE8850	84.5826	81.2035	79.06	0.24084	0.486903	0.7	Yersinia ruckeri	Yersinia mollaretii	I	III
17Y0412 & Yersinia-mollaretii-GCF001108385-1-IP22404	84.5399	81.1939	78.97	0.232382	0.479199	0.7	Yersinia ruckeri	Yersinia mollaretii	I	III
17Y0412 & Yersinia-mollaretii-GCF001149645-1-IP25089	84.3629	81.2233	79	0.237281	0.473035	0.7	Yersinia ruckeri	Yersinia mollaretii	I	III
17Y0412 & Yersinia-mollaretii-GCF013282725-1-ATCC-43969	84.4868	81.2423	78.86	0.225286	0.471495	0.69	Yersinia ruckeri	Yersinia mollaretii	I	III
17Y0412 & Yersinia-nurmii-GCF001112925-1-CIP110231	85.2249	83.8221	82.66	0.517326	0.683359	0.78	Yersinia ruckeri	Yersinia nurmii	I	I
17Y0412 & Yersinia-pekkanenii-GCF001152565-1-A125KOH2	84.4036	81.1452	78.99	0.234523	0.472265	0.68	Yersinia ruckeri	Yersinia pekkanenii	I	III
17Y0412 & Yersinia-pekkanenii-GCF001244635-1-CIP110230	84.3869	81.1135	78.98	0.234798	0.48151	0.68	Yersinia ruckeri	Yersinia pekkanenii	I	III
17Y0412 & Yersinia-pestis-GCF000222975-1-A1122	84.4269	80.8766	78.76	0.197478	0.448382	0.64	Yersinia ruckeri	Yersinia pestis	I	II
17Y0412 & Yersinia-pestis-GCF000320425-1-12	84.2564	80.8183	78.75	0.190144	0.355932	0.63	Yersinia ruckeri	Yersinia pestis	I	II
17Y0412 & Yersinia-pestis-GCF000320445-1-2	84.2785	80.6517	78.74	0.191053	0.3698	0.64	Yersinia ruckeri	Yersinia pestis	I	II
17Y0412 & Yersinia-pestis-GCF000323445-1-5	84.3175	80.6415	78.72	0.186538	0.344376	0.63	Yersinia ruckeri	Yersinia pestis	I	II
17Y0412 & Yersinia-pestis-GCF000323505-1-7	84.2597	80.6288	78.71	0.192215	0.385208	0.64	Yersinia ruckeri	Yersinia pestis	I	II
17Y0412 & Yersinia-pestis-GCF000323645-1-91	84.2971	80.7	78.75	0.191048	0.371341	0.63	Yersinia ruckeri	Yersinia pestis	I	II
17Y0412 & Yersinia-pestis-GCF000834825-1-Antiqua	84.5247	80.9393	78.75	0.20017	0.452234	0.64	Yersinia ruckeri	Yersinia pestis	I	II
17Y0412 & Yersinia-proxima-GCA902170785-1-IP37424T	84.2582	81.156	78.74	0.233791	0.489214	0.71	Yersinia ruckeri	Yersinia proxima	I	III
17Y0412 & Yersinia-pseudotuberculosis-GCF001319705-1-IP32881	84.1793	80.711	78.68	0.201485	0.447612	0.66	Yersinia ruckeri	Yersinia pseudotuberculosis	I	II
17Y0412 & Yersinia-pseudotuberculosis-GCF001319725-1-PT682	84.2619	80.7865	78.7	0.198945	0.44453	0.66	Yersinia ruckeri	Yersinia pseudotuberculosis	I	II
17Y0412 & Yersinia-pseudotuberculosis-GCF001319765-1-260	84.3366	80.8469	78.74	0.200871	0.446841	0.66	Yersinia ruckeri	Yersinia pseudotuberculosis	I	II
17Y0412 & Yersinia-pseudotuberculosis-GCF001319785-1-IP33250	84.3859	80.9307	78.75	0.202707	0.446071	0.66	Yersinia ruckeri	Yersinia pseudotuberculosis	I	II
17Y0412 & Yersinia-pseudotuberculosis-GCF001319885-1-OK6088	84.1999	80.7528	78.68	0.201498	0.450693	0.66	Yersinia ruckeri	Yersinia pseudotuberculosis	I	II
17Y0412 & Yersinia-pseudotuberculosis-GCF900637475-1-NCTC10275	84.3191	81.002	78.69	0.200707	0.451464	0.66	Yersinia ruckeri	Yersinia pseudotuberculosis	I	II
17Y0412 & Yersinia-rochesterensis-GCF902170605-1-IP35638T	84.1814	81.0443	78.76	0.223828	0.461479	0.68	Yersinia ruckeri	Yersinia rochesterensis	I	III
17Y0412 & Yersinia-rohdei-GCF000173775-1-ATCC-43380	84.2265	80.9445	78.71	0.217245	0.456857	0.68	Yersinia ruckeri	Yersinia rohdei	I	III
17Y0412 & Yersinia-rohdei-GCF000834455-1-YRA	84.3523	81.1994	78.69	0.220206	0.469954	0.68	Yersinia ruckeri	Yersinia rohdei	I	III
17Y0412 & Yersinia-rohdei-GCF001152185-1-82589	84.3759	81.1667	78.75	0.226835	0.460709	0.69	Yersinia ruckeri	Yersinia rohdei	I	III
17Y0412 & Yersinia-rohdei-GCF001217805-1-68-02	84.4355	81.1623	78.8	0.225376	0.461479	0.69	Yersinia ruckeri	Yersinia rohdei	I	III
17Y0412 & Yersinia-rohdei-GCF001223385-1-56-02	84.2531	81.0408	78.73	0.220704	0.446071	0.68	Yersinia ruckeri	Yersinia rohdei	I	III
17Y0412 & Yersinia-rohdei-GCF001320025-1-3343	84.2989	80.9956	78.73	0.222529	0.46379	0.69	Yersinia ruckeri	Yersinia rohdei	I	III
17Y0412 & Yersinia-ruckeri-GCF000737165-1-37551	99.7773	99.6799	99.8	0.913479	0.897535	0.91	Yersinia ruckeri	Yersinia ruckeri	I	I
17Y0412 & Yersinia-ruckeri-GCF000754815-1-ATCC-29473	99.7819	99.6525	99.77	0.894804	0.893683	0.89	Yersinia ruckeri	Yersinia ruckeri	I	I
17Y0412 & Yersinia-ruckeri-GCF000775355-2-SC09	99.7944	99.6745	99.74	0.9205	0.916795	0.91	Yersinia ruckeri	Yersinia ruckeri	I	I
17Y0412 & Yersinia-ruckeri-GCF000824965-1-CSF007-82	99.7705	99.6364	99.77	0.903984	0.890601	0.9	Yersinia ruckeri	Yersinia ruckeri	I	I
17Y0412 & Yersinia-ruckeri-GCF000834255-1-YRB	97.7939	97.6811	98.07	0.865633	0.868259	0.86	Yersinia ruckeri	Yersinia ruckeri	I	I
17Y0412 & Yersinia-ruckeri-GCF000964565-1-Big-Creek-74	99.7583	99.6651	99.77	0.910584	0.905239	0.9	Yersinia ruckeri	Yersinia ruckeri	I	I
17Y0412 & Yersinia-ruckeri-GCF001166725-1-RS41	99.7185	99.6127	99.78	0.903577	0.88829	0.9	Yersinia ruckeri	Yersinia ruckeri	I	I
17Y0412 & Yersinia-ruckeri-GCF001172905-1-OMBL4	99.7328	99.6712	99.82	0.897184	0.881356	0.89	Yersinia ruckeri	Yersinia ruckeri	I	I
17Y0412 & Yersinia-similis-GCF000582515-1-228	84.464	80.9952	78.64	0.199068	0.46379	0.67	Yersinia ruckeri	Yersinia similis	I	II
17Y0412 & Yersinia-similis-GCF001053095-1-Y228	84.3163	80.8017	78.64	0.196666	0.446071	0.67	Yersinia ruckeri	Yersinia similis	I	II
17Y0412 & Yersinia-similis-GCF001114105-1-Y233	84.2918	80.812	78.63	0.197308	0.446841	0.66	Yersinia ruckeri	Yersinia similis	I	II
17Y0412 & Yersinia-similis-GCF001136465-1-MW109-2	84.2758	80.7196	78.66	0.196268	0.455316	0.66	Yersinia ruckeri	Yersinia similis	I	II
17Y0412 & Yersinia-similis-GCF001140625-1-R819	84.3133	80.77	78.64	0.197061	0.44453	0.66	Yersinia ruckeri	Yersinia similis	I	II
17Y0412 & Yersinia-similis-GCF001319745-1-Y252	84.306	80.8474	78.66	0.197756	0.44376	0.66	Yersinia ruckeri	Yersinia similis	I	II
17Y0412 & Yersinia-thracica-GCF902170565-1-IP34646T	84.3269	81.1617	78.8	0.226292	0.459938	0.69	Yersinia ruckeri	Yersinia thracica	I	III
17Y0412 & Yersinia-vastinensis-GCF902726565-1-IP38594T	84.1547	80.9268	78.64	0.224291	0.458398	0.68	Yersinia ruckeri	Yersinia vastinensis	I	III
17Y0412 & Yersinia-wautersii-GCF001123345-1-Y428	84.3035	80.9014	78.61	0.199584	0.440678	0.67	Yersinia ruckeri	Yersinia wautersii	I	II
17Y0412 & Yersinia-wautersii-GCF001319825-1-WP-931201	84.4042	80.9701	78.76	0.20359	0.449153	0.67	Yersinia ruckeri	Yersinia wautersii	I	II
17Y0414 & 16Y0180	99.7911	99.7105	99.8	0.915241	0.906886	0.9	Yersinia ruckeri	Yersinia ruckeri	I	I
17Y0414 & 17Y0153	99.7792	99.6835	99.8	0.928906	0.9241	0.92	Yersinia ruckeri	Yersinia ruckeri	I	I
17Y0414 & 17Y0155	99.7837	99.6851	99.8	0.933371	0.922535	0.92	Yersinia ruckeri	Yersinia ruckeri	I	I
17Y0414 & 17Y0157	99.8139	99.7089	99.84	0.913444	0.91471	0.91	Yersinia ruckeri	Yersinia ruckeri	I	I
17Y0414 & 17Y0159	99.67	99.4723	99.72	0.910668	0.909233	0.89	Yersinia ruckeri	Yersinia ruckeri	I	I
17Y0414 & 17Y0161	99.6876	99.5788	99.66	0.912466	0.911581	0.91	Yersinia ruckeri	Yersinia ruckeri	I	I
17Y0414 & 17Y0163	99.6827	99.5095	99.7	0.915969	0.911581	0.91	Yersinia ruckeri	Yersinia ruckeri	I	I
17Y0414 & 17Y0189	99.782	99.6773	99.8	0.92869	0.9241	0.92	Yersinia ruckeri	Yersinia ruckeri	I	I
17Y0414 & 17Y0412	99.9881	99.9917	100	1.00133	0.983568	0.98	Yersinia ruckeri	Yersinia ruckeri	I	I
17Y0414 & Yersinia-aldovae-GCF000173735-1-ATCC-35236	84.318	81.0932	78.8	0.231168	0.482786	0.71	Yersinia ruckeri	Yersinia aldovae	I	III
17Y0414 & Yersinia-aldovae-GCF000834395-1-670-83	84.6368	81.3909	78.82	0.237336	0.497653	0.72	Yersinia ruckeri	Yersinia aldovae	I	III
17Y0414 & Yersinia-aldovae-GCF001091225-1-IP06005	84.3541	81.1128	78.81	0.232516	0.486698	0.72	Yersinia ruckeri	Yersinia aldovae	I	III
17Y0414 & Yersinia-aleksiciae-GCF001047675-1-159	84.6604	81.6021	79.1	0.220124	0.455399	0.63	Yersinia ruckeri	Yersinia aleksiciae	I	III
17Y0414 & Yersinia-aleksiciae-GCF001115185-1-IP27925	84.4604	81.1534	78.93	0.235025	0.491393	0.71	Yersinia ruckeri	Yersinia aleksiciae	I	III
17Y0414 & Yersinia-aleksiciae-GCF001319845-1-404-81	84.4908	81.2004	78.94	0.235027	0.489045	0.71	Yersinia ruckeri	Yersinia aleksiciae	I	III
17Y0414 & Yersinia-alsatica-GCF902170305-1-IP38850T	84.3628	81.1204	78.78	0.233621	0.49374	0.72	Yersinia ruckeri	Yersinia alsatica	I	III
17Y0414 & Yersinia-artesiana-GCF902726545-1-IP42281T	84.3067	81.0461	78.85	0.233786	0.498435	0.71	Yersinia ruckeri	Yersinia artesiana	I	III
17Y0414 & Yersinia-bercovieri-GCF000167975-1-ATCC-43970	84.6517	81.2924	79.19	0.245641	0.474178	0.7	Yersinia ruckeri	Yersinia bercovieri	I	III
17Y0414 & Yersinia-bercovieri-GCF001131685-1-127-84	84.2065	81.0715	78.92	0.239886	0.489828	0.7	Yersinia ruckeri	Yersinia bercovieri	I	III
17Y0414 & Yersinia-bercovieri-GCF001319545-1-3016-84	84.198	81.1959	78.93	0.235676	0.469484	0.7	Yersinia ruckeri	Yersinia bercovieri	I	III
17Y0414 & Yersinia-bercovieri-GCF001319955-1-FE80217	84.2635	81.087	78.94	0.234479	0.469484	0.7	Yersinia ruckeri	Yersinia bercovieri	I	III
17Y0414 & Yersinia-canariae-GCF009831415-1-NCTC-14382	84.3794	81.3124	78.56	0.229893	0.49687	0.72	Yersinia ruckeri	Yersinia canariae	I	III
17Y0414 & Yersinia-enterocolitica-GCF000192105-1-105	84.4247	81.287	78.82	0.229536	0.49061	0.7	Yersinia ruckeri	Yersinia enterocolitica	I	III
17Y0414 & Yersinia-enterocolitica-GCF000253175-1-Y11	84.2522	81.1942	78.79	0.228364	0.479656	0.7	Yersinia ruckeri	Yersinia enterocolitica	I	III
17Y0414 & Yersinia-enterocolitica-GCF000284955-1-647-5307	84.1913	80.9138	78.78	0.224008	0.475743	0.69	Yersinia ruckeri	Yersinia enterocolitica	I	III
17Y0414 & Yersinia-enterocolitica-GCF000987925-1-FORC-002	85.2668	81.7559	79.08	0.245436	0.518779	0.73	Yersinia ruckeri	Yersinia enterocolitica	I	III
17Y0414 & Yersinia-enterocolitica-GCF001050775-1-YE149-02	84.4378	81.3024	78.82	0.235018	0.50313	0.71	Yersinia ruckeri	Yersinia enterocolitica	I	III
17Y0414 & Yersinia-enterocolitica-GCF001050815-1-YE3094-96	84.3813	81.3005	78.84	0.232398	0.478091	0.7	Yersinia ruckeri	Yersinia enterocolitica	I	III
17Y0414 & Yersinia-enterocolitica-GCF001085265-1-ERL053435	84.3402	81.114	78.74	0.227689	0.497653	0.71	Yersinia ruckeri	Yersinia enterocolitica	I	III
17Y0414 & Yersinia-enterocolitica-GCF001097785-1-1127	84.2996	80.9803	78.77	0.229413	0.474961	0.7	Yersinia ruckeri	Yersinia enterocolitica	I	III
17Y0414 & Yersinia-enterocolitica-GCF001151605-1-209-36-84	84.2622	80.9663	78.7	0.227925	0.474178	0.71	Yersinia ruckeri	Yersinia enterocolitica	I	III
17Y0414 & Yersinia-enterocolitica-GCF001160045-1-IP06077	84.3399	81.071	78.86	0.230735	0.478873	0.7	Yersinia ruckeri	Yersinia enterocolitica	I	III
17Y0414 & Yersinia-enterocolitica-GCF001219785-1-YE08-03	84.3718	81.0097	78.82	0.232849	0.477308	0.71	Yersinia ruckeri	Yersinia enterocolitica	I	III
17Y0414 & Yersinia-enterocolitica-GCF001319325-1-ERL023784	84.5437	81.2115	78.83	0.233386	0.49687	0.72	Yersinia ruckeri	Yersinia enterocolitica	I	III
17Y0414 & Yersinia-entomophaga-GCF001656035-1-MH96	85.5472	84.2528	82.89	0.530387	0.686228	0.8	Yersinia ruckeri	Yersinia entomophaga	I	I
17Y0414 & Yersinia-entomophaga-GCF002192845-1-SCPM-O-B-7183	85.4603	84.1183	82.92	0.524971	0.670579	0.78	Yersinia ruckeri	Yersinia entomophaga	I	I
17Y0414 & Yersinia-frederiksenii-GCF000754805-1-ATCC-33641	84.2896	81.3364	78.68	0.241497	0.49061	0.72	Yersinia ruckeri	Yersinia frederiksenii	I	III
17Y0414 & Yersinia-frederiksenii-GCF001090165-1-22714-85	84.5295	81.2629	78.83	0.239409	0.49061	0.72	Yersinia ruckeri	Yersinia frederiksenii	I	III
17Y0414 & Yersinia-frederiksenii-GCF001155565-1-3430	84.323	81.1173	78.59	0.227941	0.469484	0.7	Yersinia ruckeri	Yersinia frederiksenii	I	III
17Y0414 & Yersinia-frederiksenii-GCF001157485-1-28-85	84.2564	81.1864	78.76	0.241374	0.491393	0.72	Yersinia ruckeri	Yersinia frederiksenii	I	III
17Y0414 & Yersinia-hibernica-GCF004124235-1-CFS1934	84.3036	80.9214	78.48	0.230233	0.481221	0.71	Yersinia ruckeri	Yersinia hibernica	I	III
17Y0414 & Yersinia-intermedia-GCF001166625-1-821-84	84.3814	80.9776	78.87	0.23721	0.492958	0.72	Yersinia ruckeri	Yersinia intermedia	I	III
17Y0414 & Yersinia-intermedia-GCF001218045-1-182-02	84.49	81.1748	78.89	0.239629	0.507042	0.72	Yersinia ruckeri	Yersinia intermedia	I	III
17Y0414 & Yersinia-intermedia-GCF001221165-1-93-02	84.4552	80.8833	78.86	0.238674	0.517214	0.73	Yersinia ruckeri	Yersinia intermedia	I	III
17Y0414 & Yersinia-intermedia-GCF009730055-1-FDAARGOS-730	84.6439	81.344	78.87	0.244733	0.507825	0.72	Yersinia ruckeri	Yersinia intermedia	I	III
17Y0414 & Yersinia-kristensenii-GCF000173715-1-ATCC-33638	84.2069	80.7094	78.66	0.21867	0.481221	0.7	Yersinia ruckeri	Yersinia kristensenii	I	III
17Y0414 & Yersinia-kristensenii-GCF000834215-1-Y225	84.3805	80.9457	78.71	0.229638	0.49687	0.7	Yersinia ruckeri	Yersinia kristensenii	I	III
17Y0414 & Yersinia-kristensenii-GCF001153365-1-119-84	84.2714	80.955	78.69	0.228029	0.494523	0.71	Yersinia ruckeri	Yersinia kristensenii	I	III
17Y0414 & Yersinia-kristensenii-GCF900460525-1-NCTC11471	84.3227	81.0965	78.62	0.232222	0.488263	0.71	Yersinia ruckeri	Yersinia kristensenii	I	III
17Y0414 & Yersinia-massiliensis-GCF000312485-1-CCUG-53443	84.0564	80.6529	78.28	0.208333	0.474961	0.7	Yersinia ruckeri	Yersinia massiliensis	I	III
17Y0414 & Yersinia-massiliensis-GCF001218185-1-120-02	84.2289	80.9988	78.42	0.21562	0.460876	0.71	Yersinia ruckeri	Yersinia massiliensis	I	III
17Y0414 & Yersinia-massiliensis-GCF001222845-1-112-02	84.0797	80.826	78.25	0.210855	0.460094	0.7	Yersinia ruckeri	Yersinia massiliensis	I	III
17Y0414 & Yersinia-massiliensis-GCF001319565-1-3400-83	84.206	80.9146	78.32	0.215245	0.458529	0.71	Yersinia ruckeri	Yersinia massiliensis	I	III
17Y0414 & Yersinia-mollaretii-GCF001106265-1-YE8850	84.5935	81.1123	79.05	0.2446	0.492175	0.71	Yersinia ruckeri	Yersinia mollaretii	I	III
17Y0414 & Yersinia-mollaretii-GCF001108385-1-IP22404	84.5406	81.1254	78.96	0.235247	0.489045	0.71	Yersinia ruckeri	Yersinia mollaretii	I	III
17Y0414 & Yersinia-mollaretii-GCF001149645-1-IP25089	84.2686	80.9413	78.89	0.234096	0.478873	0.71	Yersinia ruckeri	Yersinia mollaretii	I	III
17Y0414 & Yersinia-mollaretii-GCF013282725-1-ATCC-43969	84.5876	81.2948	78.85	0.22971	0.474961	0.7	Yersinia ruckeri	Yersinia mollaretii	I	III
17Y0414 & Yersinia-nurmii-GCF001112925-1-CIP110231	85.2024	83.8148	82.65	0.52328	0.693271	0.79	Yersinia ruckeri	Yersinia nurmii	I	I
17Y0414 & Yersinia-pekkanenii-GCF001152565-1-A125KOH2	84.234	80.9191	78.89	0.22945	0.482003	0.68	Yersinia ruckeri	Yersinia pekkanenii	I	III
17Y0414 & Yersinia-pekkanenii-GCF001244635-1-CIP110230	84.2137	80.9851	78.89	0.229513	0.477308	0.68	Yersinia ruckeri	Yersinia pekkanenii	I	III
17Y0414 & Yersinia-pestis-GCF000222975-1-A1122	84.4486	81.0148	78.75	0.199736	0.456182	0.65	Yersinia ruckeri	Yersinia pestis	I	II
17Y0414 & Yersinia-pestis-GCF000320425-1-12	84.2266	80.7298	78.75	0.192214	0.364632	0.64	Yersinia ruckeri	Yersinia pestis	I	II
17Y0414 & Yersinia-pestis-GCF000320445-1-2	84.2439	80.5901	78.74	0.192688	0.381064	0.65	Yersinia ruckeri	Yersinia pestis	I	II
17Y0414 & Yersinia-pestis-GCF000323445-1-5	84.3347	80.5866	78.72	0.188707	0.35446	0.64	Yersinia ruckeri	Yersinia pestis	I	II
17Y0414 & Yersinia-pestis-GCF000323505-1-7	84.2285	80.5956	78.7	0.193943	0.391236	0.65	Yersinia ruckeri	Yersinia pestis	I	II
17Y0414 & Yersinia-pestis-GCF000323645-1-91	84.2612	80.5945	78.75	0.192694	0.380282	0.64	Yersinia ruckeri	Yersinia pestis	I	II
17Y0414 & Yersinia-pestis-GCF000834825-1-Antiqua	84.3932	80.9151	78.75	0.200987	0.463224	0.65	Yersinia ruckeri	Yersinia pestis	I	II
17Y0414 & Yersinia-proxima-GCA902170785-1-IP37424T	84.2506	81.1312	78.74	0.236941	0.497653	0.72	Yersinia ruckeri	Yersinia proxima	I	III
17Y0414 & Yersinia-pseudotuberculosis-GCF001319705-1-IP32881	84.1481	80.7168	78.67	0.203702	0.456182	0.67	Yersinia ruckeri	Yersinia pseudotuberculosis	I	II
17Y0414 & Yersinia-pseudotuberculosis-GCF001319725-1-PT682	84.2314	80.7551	78.71	0.200837	0.452269	0.67	Yersinia ruckeri	Yersinia pseudotuberculosis	I	II
17Y0414 & Yersinia-pseudotuberculosis-GCF001319765-1-260	84.2888	80.8003	78.73	0.203013	0.458529	0.67	Yersinia ruckeri	Yersinia pseudotuberculosis	I	II
17Y0414 & Yersinia-pseudotuberculosis-GCF001319785-1-IP33250	84.4038	80.8618	78.74	0.205605	0.450704	0.67	Yersinia ruckeri	Yersinia pseudotuberculosis	I	II
17Y0414 & Yersinia-pseudotuberculosis-GCF001319885-1-OK6088	84.1527	80.6856	78.68	0.203167	0.454617	0.67	Yersinia ruckeri	Yersinia pseudotuberculosis	I	II
17Y0414 & Yersinia-pseudotuberculosis-GCF900637475-1-NCTC10275	84.3393	80.996	78.68	0.203702	0.460094	0.67	Yersinia ruckeri	Yersinia pseudotuberculosis	I	II
17Y0414 & Yersinia-rochesterensis-GCF902170605-1-IP35638T	84.1584	80.8915	78.76	0.225214	0.478873	0.69	Yersinia ruckeri	Yersinia rochesterensis	I	III
17Y0414 & Yersinia-rohdei-GCF000173775-1-ATCC-43380	84.1922	80.8783	78.7	0.219565	0.467919	0.69	Yersinia ruckeri	Yersinia rohdei	I	III
17Y0414 & Yersinia-rohdei-GCF000834455-1-YRA	84.34	81.1493	78.69	0.222806	0.484351	0.69	Yersinia ruckeri	Yersinia rohdei	I	III
17Y0414 & Yersinia-rohdei-GCF001152185-1-82589	84.3856	81.0448	78.75	0.230038	0.471831	0.7	Yersinia ruckeri	Yersinia rohdei	I	III
17Y0414 & Yersinia-rohdei-GCF001217805-1-68-02	84.4547	80.9892	78.79	0.228631	0.489828	0.7	Yersinia ruckeri	Yersinia rohdei	I	III
17Y0414 & Yersinia-rohdei-GCF001223385-1-56-02	84.2686	80.9692	78.72	0.224056	0.460876	0.69	Yersinia ruckeri	Yersinia rohdei	I	III
17Y0414 & Yersinia-rohdei-GCF001320025-1-3343	84.3102	80.9194	78.72	0.225512	0.474961	0.7	Yersinia ruckeri	Yersinia rohdei	I	III
17Y0414 & Yersinia-ruckeri-GCF000737165-1-37551	99.786	99.6834	99.8	0.927732	0.911581	0.93	Yersinia ruckeri	Yersinia ruckeri	I	I
17Y0414 & Yersinia-ruckeri-GCF000754815-1-ATCC-29473	99.7921	99.6916	99.8	0.906394	0.906103	0.9	Yersinia ruckeri	Yersinia ruckeri	I	I
17Y0414 & Yersinia-ruckeri-GCF000775355-2-SC09	99.74	99.6546	99.71	0.945714	0.941315	0.94	Yersinia ruckeri	Yersinia ruckeri	I	I
17Y0414 & Yersinia-ruckeri-GCF000824965-1-CSF007-82	99.7812	99.6969	99.79	0.91545	0.898279	0.92	Yersinia ruckeri	Yersinia ruckeri	I	I
17Y0414 & Yersinia-ruckeri-GCF000834255-1-YRB	97.7935	97.675	98.02	0.879774	0.883412	0.88	Yersinia ruckeri	Yersinia ruckeri	I	I
17Y0414 & Yersinia-ruckeri-GCF000964565-1-Big-Creek-74	99.7647	99.6877	99.77	0.922993	0.919405	0.91	Yersinia ruckeri	Yersinia ruckeri	I	I
17Y0414 & Yersinia-ruckeri-GCF001166725-1-RS41	99.733	99.668	99.8	0.918489	0.897496	0.91	Yersinia ruckeri	Yersinia ruckeri	I	I
17Y0414 & Yersinia-ruckeri-GCF001172905-1-OMBL4	99.7411	99.6747	99.82	0.911363	0.899061	0.91	Yersinia ruckeri	Yersinia ruckeri	I	I
17Y0414 & Yersinia-similis-GCF000582515-1-228	84.4667	81.1234	78.64	0.201647	0.462441	0.68	Yersinia ruckeri	Yersinia similis	I	II
17Y0414 & Yersinia-similis-GCF001053095-1-Y228	84.2652	80.9304	78.63	0.198289	0.448357	0.68	Yersinia ruckeri	Yersinia similis	I	II
17Y0414 & Yersinia-similis-GCF001114105-1-Y233	84.2585	80.8712	78.63	0.199358	0.453052	0.67	Yersinia ruckeri	Yersinia similis	I	II
17Y0414 & Yersinia-similis-GCF001136465-1-MW109-2	84.2353	80.8687	78.66	0.198372	0.451487	0.68	Yersinia ruckeri	Yersinia similis	I	II
17Y0414 & Yersinia-similis-GCF001140625-1-R819	84.2793	80.8743	78.63	0.19916	0.449139	0.67	Yersinia ruckeri	Yersinia similis	I	II
17Y0414 & Yersinia-similis-GCF001319745-1-Y252	84.2645	81.0027	78.67	0.19945	0.441315	0.67	Yersinia ruckeri	Yersinia similis	I	II
17Y0414 & Yersinia-thracica-GCF902170565-1-IP34646T	84.3166	81.0738	78.79	0.228409	0.471831	0.7	Yersinia ruckeri	Yersinia thracica	I	III
17Y0414 & Yersinia-vastinensis-GCF902726565-1-IP38594T	84.1276	80.9102	78.63	0.227368	0.464789	0.69	Yersinia ruckeri	Yersinia vastinensis	I	III
17Y0414 & Yersinia-wautersii-GCF001123345-1-Y428	84.2779	80.7916	78.62	0.201338	0.451487	0.68	Yersinia ruckeri	Yersinia wautersii	I	II
17Y0414 & Yersinia-wautersii-GCF001319825-1-WP-931201	84.2855	80.7338	78.66	0.20064	0.454617	0.67	Yersinia ruckeri	Yersinia wautersii	I	II
Yersinia-aldovae-GCF000173735-1-ATCC-35236 & 16Y0180	84.2302	81.0104	78.76	0.204586	0.451965	0.62	Yersinia aldovae	Yersinia ruckeri	III	I
Yersinia-aldovae-GCF000173735-1-ATCC-35236 & 17Y0153	84.2154	80.9476	78.74	0.204502	0.454876	0.63	Yersinia aldovae	Yersinia ruckeri	III	I
Yersinia-aldovae-GCF000173735-1-ATCC-35236 & 17Y0155	84.2411	80.9187	78.75	0.204664	0.465066	0.63	Yersinia aldovae	Yersinia ruckeri	III	I
Yersinia-aldovae-GCF000173735-1-ATCC-35236 & 17Y0157	84.2252	80.9435	78.76	0.206571	0.458515	0.63	Yersinia aldovae	Yersinia ruckeri	III	I
Yersinia-aldovae-GCF000173735-1-ATCC-35236 & 17Y0159	84.3533	81.0435	78.81	0.207171	0.455604	0.63	Yersinia aldovae	Yersinia ruckeri	III	I
Yersinia-aldovae-GCF000173735-1-ATCC-35236 & 17Y0161	84.2983	80.9684	78.78	0.20579	0.45706	0.64	Yersinia aldovae	Yersinia ruckeri	III	I
Yersinia-aldovae-GCF000173735-1-ATCC-35236 & 17Y0163	84.3769	80.9722	78.78	0.206773	0.465066	0.64	Yersinia aldovae	Yersinia ruckeri	III	I
Yersinia-aldovae-GCF000173735-1-ATCC-35236 & 17Y0189	84.2441	81.0112	78.74	0.204864	0.451965	0.63	Yersinia aldovae	Yersinia ruckeri	III	I
Yersinia-aldovae-GCF000173735-1-ATCC-35236 & 17Y0412	84.3213	81.0221	78.81	0.206286	0.455604	0.63	Yersinia aldovae	Yersinia ruckeri	III	I
Yersinia-aldovae-GCF000173735-1-ATCC-35236 & 17Y0414	84.318	81.0559	78.8	0.206163	0.450509	0.63	Yersinia aldovae	Yersinia ruckeri	III	I
Yersinia-aldovae-GCF000173735-1-ATCC-35236 & Yersinia-aldovae-GCF000834395-1-670-83	98.2018	98.2764	98.31	0.928861	0.951965	0.91	Yersinia aldovae	Yersinia aldovae	III	III
Yersinia-aldovae-GCF000173735-1-ATCC-35236 & Yersinia-aldovae-GCF001091225-1-IP06005	99.9884	99.971	99.99	0.999135	0.994905	0.98	Yersinia aldovae	Yersinia aldovae	III	III
Yersinia-aldovae-GCF000173735-1-ATCC-35236 & Yersinia-aleksiciae-GCF001047675-1-159	85.6473	84.2023	84.04	0.478715	0.639738	0.69	Yersinia aldovae	Yersinia aleksiciae	III	III
Yersinia-aldovae-GCF000173735-1-ATCC-35236 & Yersinia-aleksiciae-GCF001115185-1-IP27925	85.5562	83.882	83.79	0.523742	0.715429	0.78	Yersinia aldovae	Yersinia aleksiciae	III	III
Yersinia-aldovae-GCF000173735-1-ATCC-35236 & Yersinia-aleksiciae-GCF001319845-1-404-81	85.5452	83.9394	83.82	0.53312	0.721252	0.78	Yersinia aldovae	Yersinia aleksiciae	III	III
Yersinia-aldovae-GCF000173735-1-ATCC-35236 & Yersinia-alsatica-GCF902170305-1-IP38850T	85.6897	84.2261	83.71	0.54127	0.732169	0.8	Yersinia aldovae	Yersinia alsatica	III	III
Yersinia-aldovae-GCF000173735-1-ATCC-35236 & Yersinia-artesiana-GCF902726545-1-IP42281T	86.9751	85.7442	84.98	0.566781	0.725619	0.79	Yersinia aldovae	Yersinia artesiana	III	III
Yersinia-aldovae-GCF000173735-1-ATCC-35236 & Yersinia-bercovieri-GCF000167975-1-ATCC-43970	85.6042	83.8275	83.7	0.504432	0.665211	0.75	Yersinia aldovae	Yersinia bercovieri	III	III
Yersinia-aldovae-GCF000173735-1-ATCC-35236 & Yersinia-bercovieri-GCF001131685-1-127-84	85.6688	83.9531	83.75	0.51208	0.693595	0.76	Yersinia aldovae	Yersinia bercovieri	III	III
Yersinia-aldovae-GCF000173735-1-ATCC-35236 & Yersinia-bercovieri-GCF001319545-1-3016-84	85.6304	83.9791	83.7	0.508127	0.684134	0.76	Yersinia aldovae	Yersinia bercovieri	III	III
Yersinia-aldovae-GCF000173735-1-ATCC-35236 & Yersinia-bercovieri-GCF001319955-1-FE80217	85.6752	83.968	83.75	0.510963	0.692868	0.76	Yersinia aldovae	Yersinia bercovieri	III	III
Yersinia-aldovae-GCF000173735-1-ATCC-35236 & Yersinia-canariae-GCF009831415-1-NCTC-14382	85.9274	84.5123	83.97	0.555033	0.744541	0.8	Yersinia aldovae	Yersinia canariae	III	III
Yersinia-aldovae-GCF000173735-1-ATCC-35236 & Yersinia-enterocolitica-GCF000192105-1-105	86.8756	85.3695	84.83	0.573434	0.759098	0.8	Yersinia aldovae	Yersinia enterocolitica	III	III
Yersinia-aldovae-GCF000173735-1-ATCC-35236 & Yersinia-enterocolitica-GCF000253175-1-Y11	86.9569	85.5256	84.94	0.573635	0.749636	0.8	Yersinia aldovae	Yersinia enterocolitica	III	III
Yersinia-aldovae-GCF000173735-1-ATCC-35236 & Yersinia-enterocolitica-GCF000284955-1-647-5307	86.9285	85.5564	84.91	0.571166	0.755459	0.79	Yersinia aldovae	Yersinia enterocolitica	III	III
Yersinia-aldovae-GCF000173735-1-ATCC-35236 & Yersinia-enterocolitica-GCF000987925-1-FORC-002	87.2229	85.9033	85.11	0.587094	0.764192	0.81	Yersinia aldovae	Yersinia enterocolitica	III	III
Yersinia-aldovae-GCF000173735-1-ATCC-35236 & Yersinia-enterocolitica-GCF001050775-1-YE149-02	86.9459	85.4396	84.87	0.576206	0.767103	0.81	Yersinia aldovae	Yersinia enterocolitica	III	III
Yersinia-aldovae-GCF000173735-1-ATCC-35236 & Yersinia-enterocolitica-GCF001050815-1-YE3094-96	86.8951	85.3961	84.87	0.561617	0.748908	0.78	Yersinia aldovae	Yersinia enterocolitica	III	III
Yersinia-aldovae-GCF000173735-1-ATCC-35236 & Yersinia-enterocolitica-GCF001085265-1-ERL053435	87.2577	85.9379	85.16	0.588676	0.762009	0.81	Yersinia aldovae	Yersinia enterocolitica	III	III
Yersinia-aldovae-GCF000173735-1-ATCC-35236 & Yersinia-enterocolitica-GCF001097785-1-1127	86.8928	85.4418	84.83	0.575617	0.730713	0.8	Yersinia aldovae	Yersinia enterocolitica	III	III
Yersinia-aldovae-GCF000173735-1-ATCC-35236 & Yersinia-enterocolitica-GCF001151605-1-209-36-84	87.0342	85.7341	84.99	0.590927	0.747453	0.81	Yersinia aldovae	Yersinia enterocolitica	III	III
Yersinia-aldovae-GCF000173735-1-ATCC-35236 & Yersinia-enterocolitica-GCF001160045-1-IP06077	86.9272	85.4141	84.87	0.562334	0.726346	0.78	Yersinia aldovae	Yersinia enterocolitica	III	III
Yersinia-aldovae-GCF000173735-1-ATCC-35236 & Yersinia-enterocolitica-GCF001219785-1-YE08-03	86.9418	85.4201	84.87	0.572148	0.740175	0.8	Yersinia aldovae	Yersinia enterocolitica	III	III
Yersinia-aldovae-GCF000173735-1-ATCC-35236 & Yersinia-enterocolitica-GCF001319325-1-ERL023784	87.2133	85.8591	85.13	0.583481	0.76492	0.81	Yersinia aldovae	Yersinia enterocolitica	III	III
Yersinia-aldovae-GCF000173735-1-ATCC-35236 & Yersinia-entomophaga-GCF001656035-1-MH96	84.4924	81.3027	78.88	0.225799	0.482533	0.67	Yersinia aldovae	Yersinia entomophaga	III	I
Yersinia-aldovae-GCF000173735-1-ATCC-35236 & Yersinia-entomophaga-GCF002192845-1-SCPM-O-B-7183	84.5397	81.2409	78.92	0.22641	0.482533	0.65	Yersinia aldovae	Yersinia entomophaga	III	I
Yersinia-aldovae-GCF000173735-1-ATCC-35236 & Yersinia-frederiksenii-GCF000754805-1-ATCC-33641	85.3731	83.7673	83.36	0.531665	0.737991	0.81	Yersinia aldovae	Yersinia frederiksenii	III	III
Yersinia-aldovae-GCF000173735-1-ATCC-35236 & Yersinia-frederiksenii-GCF001090165-1-22714-85	85.6722	84.2318	83.79	0.544477	0.724163	0.8	Yersinia aldovae	Yersinia frederiksenii	III	III
Yersinia-aldovae-GCF000173735-1-ATCC-35236 & Yersinia-frederiksenii-GCF001155565-1-3430	85.2129	83.6505	83	0.488408	0.690684	0.78	Yersinia aldovae	Yersinia frederiksenii	III	III
Yersinia-aldovae-GCF000173735-1-ATCC-35236 & Yersinia-frederiksenii-GCF001157485-1-28-85	85.5891	84.1906	83.66	0.535471	0.719068	0.79	Yersinia aldovae	Yersinia frederiksenii	III	III
Yersinia-aldovae-GCF000173735-1-ATCC-35236 & Yersinia-hibernica-GCF004124235-1-CFS1934	85.5269	83.8626	83.36	0.526344	0.723435	0.8	Yersinia aldovae	Yersinia hibernica	III	III
Yersinia-aldovae-GCF000173735-1-ATCC-35236 & Yersinia-intermedia-GCF001166625-1-821-84	85.8977	84.5773	84.31	0.60118	0.760553	0.82	Yersinia aldovae	Yersinia intermedia	III	III
Yersinia-aldovae-GCF000173735-1-ATCC-35236 & Yersinia-intermedia-GCF001218045-1-182-02	85.8893	84.7399	84.29	0.599528	0.76492	0.82	Yersinia aldovae	Yersinia intermedia	III	III
Yersinia-aldovae-GCF000173735-1-ATCC-35236 & Yersinia-intermedia-GCF001221165-1-93-02	85.9213	84.7	84.38	0.60145	0.760553	0.81	Yersinia aldovae	Yersinia intermedia	III	III
Yersinia-aldovae-GCF000173735-1-ATCC-35236 & Yersinia-intermedia-GCF009730055-1-FDAARGOS-730	85.9115	84.6597	84.37	0.596957	0.780932	0.81	Yersinia aldovae	Yersinia intermedia	III	III
Yersinia-aldovae-GCF000173735-1-ATCC-35236 & Yersinia-kristensenii-GCF000173715-1-ATCC-33638	86.1032	84.3448	84.07	0.484236	0.710335	0.76	Yersinia aldovae	Yersinia kristensenii	III	III
Yersinia-aldovae-GCF000173735-1-ATCC-35236 & Yersinia-kristensenii-GCF000834215-1-Y225	86.1666	84.6247	84.13	0.530836	0.704512	0.77	Yersinia aldovae	Yersinia kristensenii	III	III
Yersinia-aldovae-GCF000173735-1-ATCC-35236 & Yersinia-kristensenii-GCF001153365-1-119-84	86.1154	84.4415	84.07	0.540366	0.732897	0.78	Yersinia aldovae	Yersinia kristensenii	III	III
Yersinia-aldovae-GCF000173735-1-ATCC-35236 & Yersinia-kristensenii-GCF900460525-1-NCTC11471	86.123	84.3959	84.06	0.531898	0.722707	0.77	Yersinia aldovae	Yersinia kristensenii	III	III
Yersinia-aldovae-GCF000173735-1-ATCC-35236 & Yersinia-massiliensis-GCF000312485-1-CCUG-53443	85.0383	82.7604	82.25	0.423936	0.672489	0.76	Yersinia aldovae	Yersinia massiliensis	III	III
Yersinia-aldovae-GCF000173735-1-ATCC-35236 & Yersinia-massiliensis-GCF001218185-1-120-02	85.0075	82.7456	82.26	0.435561	0.674672	0.77	Yersinia aldovae	Yersinia massiliensis	III	III
Yersinia-aldovae-GCF000173735-1-ATCC-35236 & Yersinia-massiliensis-GCF001222845-1-112-02	84.9825	82.777	82.28	0.436129	0.671033	0.77	Yersinia aldovae	Yersinia massiliensis	III	III
Yersinia-aldovae-GCF000173735-1-ATCC-35236 & Yersinia-massiliensis-GCF001319565-1-3400-83	84.9798	82.7175	82.19	0.432202	0.663755	0.77	Yersinia aldovae	Yersinia massiliensis	III	III
Yersinia-aldovae-GCF000173735-1-ATCC-35236 & Yersinia-mollaretii-GCF001106265-1-YE8850	85.6292	83.9324	83.69	0.523767	0.724163	0.79	Yersinia aldovae	Yersinia mollaretii	III	III
Yersinia-aldovae-GCF000173735-1-ATCC-35236 & Yersinia-mollaretii-GCF001108385-1-IP22404	85.5143	83.9138	83.67	0.523651	0.714702	0.78	Yersinia aldovae	Yersinia mollaretii	III	III
Yersinia-aldovae-GCF000173735-1-ATCC-35236 & Yersinia-mollaretii-GCF001149645-1-IP25089	85.5504	83.8856	83.62	0.520897	0.701601	0.79	Yersinia aldovae	Yersinia mollaretii	III	III
Yersinia-aldovae-GCF000173735-1-ATCC-35236 & Yersinia-mollaretii-GCF013282725-1-ATCC-43969	85.5054	83.8483	83.61	0.522281	0.711063	0.79	Yersinia aldovae	Yersinia mollaretii	III	III
Yersinia-aldovae-GCF000173735-1-ATCC-35236 & Yersinia-nurmii-GCF001112925-1-CIP110231	84.4157	81.1674	78.7	0.212295	0.465793	0.67	Yersinia aldovae	Yersinia nurmii	III	I
Yersinia-aldovae-GCF000173735-1-ATCC-35236 & Yersinia-pekkanenii-GCF001152565-1-A125KOH2	85.8921	84.2384	84.41	0.547087	0.712518	0.75	Yersinia aldovae	Yersinia pekkanenii	III	III
Yersinia-aldovae-GCF000173735-1-ATCC-35236 & Yersinia-pekkanenii-GCF001244635-1-CIP110230	85.9036	84.2884	84.42	0.547525	0.70524	0.75	Yersinia aldovae	Yersinia pekkanenii	III	III
Yersinia-aldovae-GCF000173735-1-ATCC-35236 & Yersinia-pestis-GCF000222975-1-A1122	85.0208	82.3419	82.42	0.373269	0.616448	0.67	Yersinia aldovae	Yersinia pestis	III	II
Yersinia-aldovae-GCF000173735-1-ATCC-35236 & Yersinia-pestis-GCF000320425-1-12	85.0868	82.7594	82.41	0.364575	0.475255	0.66	Yersinia aldovae	Yersinia pestis	III	II
Yersinia-aldovae-GCF000173735-1-ATCC-35236 & Yersinia-pestis-GCF000320445-1-2	85.1026	82.65	82.41	0.368944	0.490539	0.67	Yersinia aldovae	Yersinia pestis	III	II
Yersinia-aldovae-GCF000173735-1-ATCC-35236 & Yersinia-pestis-GCF000323445-1-5	85.0894	82.4162	82.36	0.364002	0.478166	0.66	Yersinia aldovae	Yersinia pestis	III	II
Yersinia-aldovae-GCF000173735-1-ATCC-35236 & Yersinia-pestis-GCF000323505-1-7	85.0676	82.4643	82.35	0.373169	0.52329	0.68	Yersinia aldovae	Yersinia pestis	III	II
Yersinia-aldovae-GCF000173735-1-ATCC-35236 & Yersinia-pestis-GCF000323645-1-91	85.1078	82.6903	82.43	0.368378	0.491994	0.66	Yersinia aldovae	Yersinia pestis	III	II
Yersinia-aldovae-GCF000173735-1-ATCC-35236 & Yersinia-pestis-GCF000834825-1-Antiqua	85.0466	82.3052	82.36	0.376008	0.625182	0.68	Yersinia aldovae	Yersinia pestis	III	II
Yersinia-aldovae-GCF000173735-1-ATCC-35236 & Yersinia-proxima-GCA902170785-1-IP37424T	87.0519	85.7767	84.93	0.579585	0.75182	0.8	Yersinia aldovae	Yersinia proxima	III	III
Yersinia-aldovae-GCF000173735-1-ATCC-35236 & Yersinia-pseudotuberculosis-GCF001319705-1-IP32881	85.0761	82.481	82.34	0.382459	0.625182	0.7	Yersinia aldovae	Yersinia pseudotuberculosis	III	II
Yersinia-aldovae-GCF000173735-1-ATCC-35236 & Yersinia-pseudotuberculosis-GCF001319725-1-PT682	85.0826	82.5807	82.32	0.378441	0.61936	0.7	Yersinia aldovae	Yersinia pseudotuberculosis	III	II
Yersinia-aldovae-GCF000173735-1-ATCC-35236 & Yersinia-pseudotuberculosis-GCF001319765-1-260	85.0946	82.4835	82.35	0.383778	0.642649	0.7	Yersinia aldovae	Yersinia pseudotuberculosis	III	II
Yersinia-aldovae-GCF000173735-1-ATCC-35236 & Yersinia-pseudotuberculosis-GCF001319785-1-IP33250	85.1378	82.5402	82.39	0.387276	0.640466	0.71	Yersinia aldovae	Yersinia pseudotuberculosis	III	II
Yersinia-aldovae-GCF000173735-1-ATCC-35236 & Yersinia-pseudotuberculosis-GCF001319885-1-OK6088	85.0974	82.4335	82.33	0.380772	0.636827	0.7	Yersinia aldovae	Yersinia pseudotuberculosis	III	II
Yersinia-aldovae-GCF000173735-1-ATCC-35236 & Yersinia-pseudotuberculosis-GCF900637475-1-NCTC10275	85.0515	82.3726	82.34	0.378765	0.63246	0.7	Yersinia aldovae	Yersinia pseudotuberculosis	III	II
Yersinia-aldovae-GCF000173735-1-ATCC-35236 & Yersinia-rochesterensis-GCF902170605-1-IP35638T	86.1829	84.6955	84.24	0.526891	0.682678	0.76	Yersinia aldovae	Yersinia rochesterensis	III	III
Yersinia-aldovae-GCF000173735-1-ATCC-35236 & Yersinia-rohdei-GCF000173775-1-ATCC-43380	85.4959	83.5603	83.1	0.463375	0.678311	0.76	Yersinia aldovae	Yersinia rohdei	III	III
Yersinia-aldovae-GCF000173735-1-ATCC-35236 & Yersinia-rohdei-GCF000834455-1-YRA	85.4846	83.5365	83.1	0.463219	0.687773	0.76	Yersinia aldovae	Yersinia rohdei	III	III
Yersinia-aldovae-GCF000173735-1-ATCC-35236 & Yersinia-rohdei-GCF001152185-1-82589	85.4981	83.5049	83.06	0.466198	0.695051	0.76	Yersinia aldovae	Yersinia rohdei	III	III
Yersinia-aldovae-GCF000173735-1-ATCC-35236 & Yersinia-rohdei-GCF001217805-1-68-02	85.4994	83.5597	83.09	0.466167	0.687773	0.76	Yersinia aldovae	Yersinia rohdei	III	III
Yersinia-aldovae-GCF000173735-1-ATCC-35236 & Yersinia-rohdei-GCF001223385-1-56-02	85.5652	83.5526	83.11	0.466618	0.687773	0.76	Yersinia aldovae	Yersinia rohdei	III	III
Yersinia-aldovae-GCF000173735-1-ATCC-35236 & Yersinia-rohdei-GCF001320025-1-3343	85.5029	83.6415	83.07	0.468084	0.673945	0.77	Yersinia aldovae	Yersinia rohdei	III	III
Yersinia-aldovae-GCF000173735-1-ATCC-35236 & Yersinia-ruckeri-GCF000737165-1-37551	84.3104	80.9663	78.76	0.204909	0.456332	0.63	Yersinia aldovae	Yersinia ruckeri	III	I
Yersinia-aldovae-GCF000173735-1-ATCC-35236 & Yersinia-ruckeri-GCF000754815-1-ATCC-29473	84.2826	80.9245	78.75	0.205556	0.454876	0.62	Yersinia aldovae	Yersinia ruckeri	III	I
Yersinia-aldovae-GCF000173735-1-ATCC-35236 & Yersinia-ruckeri-GCF000775355-2-SC09	84.3214	80.9887	78.82	0.209257	0.458515	0.64	Yersinia aldovae	Yersinia ruckeri	III	I
Yersinia-aldovae-GCF000173735-1-ATCC-35236 & Yersinia-ruckeri-GCF000824965-1-CSF007-82	84.2859	80.9796	78.73	0.2057	0.452693	0.63	Yersinia aldovae	Yersinia ruckeri	III	I
Yersinia-aldovae-GCF000173735-1-ATCC-35236 & Yersinia-ruckeri-GCF000834255-1-YRB	84.3244	80.9093	78.76	0.203301	0.45706	0.63	Yersinia aldovae	Yersinia ruckeri	III	I
Yersinia-aldovae-GCF000173735-1-ATCC-35236 & Yersinia-ruckeri-GCF000964565-1-Big-Creek-74	84.2454	80.9745	78.76	0.207022	0.454148	0.63	Yersinia aldovae	Yersinia ruckeri	III	I
Yersinia-aldovae-GCF000173735-1-ATCC-35236 & Yersinia-ruckeri-GCF001166725-1-RS41	84.2694	81.0109	78.73	0.204884	0.446143	0.63	Yersinia aldovae	Yersinia ruckeri	III	I
Yersinia-aldovae-GCF000173735-1-ATCC-35236 & Yersinia-ruckeri-GCF001172905-1-OMBL4	84.3623	80.9988	78.82	0.209309	0.460699	0.63	Yersinia aldovae	Yersinia ruckeri	III	I
Yersinia-aldovae-GCF000173735-1-ATCC-35236 & Yersinia-similis-GCF000582515-1-228	84.9886	82.5767	82.28	0.383514	0.630277	0.7	Yersinia aldovae	Yersinia similis	III	II
Yersinia-aldovae-GCF000173735-1-ATCC-35236 & Yersinia-similis-GCF001053095-1-Y228	85.0206	82.4498	82.28	0.384241	0.635371	0.7	Yersinia aldovae	Yersinia similis	III	II
Yersinia-aldovae-GCF000173735-1-ATCC-35236 & Yersinia-similis-GCF001114105-1-Y233	85.0011	82.5146	82.28	0.38471	0.621543	0.7	Yersinia aldovae	Yersinia similis	III	II
Yersinia-aldovae-GCF000173735-1-ATCC-35236 & Yersinia-similis-GCF001136465-1-MW109-2	85.0193	82.4635	82.27	0.384645	0.628821	0.7	Yersinia aldovae	Yersinia similis	III	II
Yersinia-aldovae-GCF000173735-1-ATCC-35236 & Yersinia-similis-GCF001140625-1-R819	85.0237	82.5175	82.29	0.385376	0.630277	0.7	Yersinia aldovae	Yersinia similis	III	II
Yersinia-aldovae-GCF000173735-1-ATCC-35236 & Yersinia-similis-GCF001319745-1-Y252	85.0521	82.4108	82.28	0.386482	0.626638	0.7	Yersinia aldovae	Yersinia similis	III	II
Yersinia-aldovae-GCF000173735-1-ATCC-35236 & Yersinia-thracica-GCF902170565-1-IP34646T	86.2857	84.7019	84.24	0.53087	0.695779	0.76	Yersinia aldovae	Yersinia thracica	III	III
Yersinia-aldovae-GCF000173735-1-ATCC-35236 & Yersinia-vastinensis-GCF902726565-1-IP38594T	85.2472	83.6724	83.07	0.485433	0.687773	0.76	Yersinia aldovae	Yersinia vastinensis	III	III
Yersinia-aldovae-GCF000173735-1-ATCC-35236 & Yersinia-wautersii-GCF001123345-1-Y428	85.054	82.5366	82.3	0.379743	0.617904	0.7	Yersinia aldovae	Yersinia wautersii	III	II
Yersinia-aldovae-GCF000173735-1-ATCC-35236 & Yersinia-wautersii-GCF001319825-1-WP-931201	85.0956	82.6122	82.32	0.385825	0.626638	0.71	Yersinia aldovae	Yersinia wautersii	III	II
Yersinia-aldovae-GCF000834395-1-670-83 & 16Y0180	84.7289	81.1203	78.88	0.204944	0.44094	0.61	Yersinia aldovae	Yersinia ruckeri	III	I
Yersinia-aldovae-GCF000834395-1-670-83 & 17Y0153	84.5837	81.11	78.82	0.202886	0.444966	0.61	Yersinia aldovae	Yersinia ruckeri	III	I
Yersinia-aldovae-GCF000834395-1-670-83 & 17Y0155	84.5921	81.0479	78.84	0.203438	0.444295	0.61	Yersinia aldovae	Yersinia ruckeri	III	I
Yersinia-aldovae-GCF000834395-1-670-83 & 17Y0157	84.5363	81.1908	78.8	0.2038	0.444966	0.61	Yersinia aldovae	Yersinia ruckeri	III	I
Yersinia-aldovae-GCF000834395-1-670-83 & 17Y0159	84.5895	81.2732	78.79	0.202723	0.437584	0.61	Yersinia aldovae	Yersinia ruckeri	III	I
Yersinia-aldovae-GCF000834395-1-670-83 & 17Y0161	84.494	81.1455	78.76	0.199931	0.432886	0.61	Yersinia aldovae	Yersinia ruckeri	III	I
Yersinia-aldovae-GCF000834395-1-670-83 & 17Y0163	84.6276	81.1175	78.78	0.20232	0.441611	0.62	Yersinia aldovae	Yersinia ruckeri	III	I
Yersinia-aldovae-GCF000834395-1-670-83 & 17Y0189	84.584	81.092	78.83	0.202835	0.440268	0.61	Yersinia aldovae	Yersinia ruckeri	III	I
Yersinia-aldovae-GCF000834395-1-670-83 & 17Y0412	84.6006	81.2396	78.82	0.202981	0.443624	0.61	Yersinia aldovae	Yersinia ruckeri	III	I
Yersinia-aldovae-GCF000834395-1-670-83 & 17Y0414	84.6368	81.2651	78.81	0.203797	0.436913	0.61	Yersinia aldovae	Yersinia ruckeri	III	I
Yersinia-aldovae-GCF000834395-1-670-83 & Yersinia-aldovae-GCF000173735-1-ATCC-35236	98.2018	98.1816	98.31	0.894341	0.878523	0.88	Yersinia aldovae	Yersinia aldovae	III	III
Yersinia-aldovae-GCF000834395-1-670-83 & Yersinia-aldovae-GCF001091225-1-IP06005	98.1899	98.1841	98.26	0.896238	0.890604	0.9	Yersinia aldovae	Yersinia aldovae	III	III
Yersinia-aldovae-GCF000834395-1-670-83 & Yersinia-aleksiciae-GCF001047675-1-159	85.8446	84.5037	84.02	0.470152	0.609396	0.68	Yersinia aldovae	Yersinia aleksiciae	III	III
Yersinia-aldovae-GCF000834395-1-670-83 & Yersinia-aleksiciae-GCF001115185-1-IP27925	85.5637	84.0574	83.81	0.509775	0.67651	0.76	Yersinia aldovae	Yersinia aleksiciae	III	III
Yersinia-aldovae-GCF000834395-1-670-83 & Yersinia-aleksiciae-GCF001319845-1-404-81	85.6583	84.2521	83.88	0.518813	0.681879	0.77	Yersinia aldovae	Yersinia aleksiciae	III	III
Yersinia-aldovae-GCF000834395-1-670-83 & Yersinia-alsatica-GCF902170305-1-IP38850T	85.6351	84.1721	83.7	0.525034	0.695302	0.79	Yersinia aldovae	Yersinia alsatica	III	III
Yersinia-aldovae-GCF000834395-1-670-83 & Yersinia-artesiana-GCF902726545-1-IP42281T	87.0226	85.8147	84.97	0.547477	0.687248	0.77	Yersinia aldovae	Yersinia artesiana	III	III
Yersinia-aldovae-GCF000834395-1-670-83 & Yersinia-bercovieri-GCF000167975-1-ATCC-43970	85.6482	83.9914	83.75	0.495459	0.628188	0.74	Yersinia aldovae	Yersinia bercovieri	III	III
Yersinia-aldovae-GCF000834395-1-670-83 & Yersinia-bercovieri-GCF001131685-1-127-84	85.6023	83.9218	83.71	0.494821	0.675168	0.75	Yersinia aldovae	Yersinia bercovieri	III	III
Yersinia-aldovae-GCF000834395-1-670-83 & Yersinia-bercovieri-GCF001319545-1-3016-84	85.7326	84.0527	83.79	0.503249	0.668456	0.75	Yersinia aldovae	Yersinia bercovieri	III	III
Yersinia-aldovae-GCF000834395-1-670-83 & Yersinia-bercovieri-GCF001319955-1-FE80217	85.6044	83.9773	83.71	0.497752	0.655705	0.74	Yersinia aldovae	Yersinia bercovieri	III	III
Yersinia-aldovae-GCF000834395-1-670-83 & Yersinia-canariae-GCF009831415-1-NCTC-14382	85.9587	84.5594	83.91	0.545006	0.707383	0.79	Yersinia aldovae	Yersinia canariae	III	III
Yersinia-aldovae-GCF000834395-1-670-83 & Yersinia-enterocolitica-GCF000192105-1-105	86.9882	85.7049	84.75	0.555264	0.713423	0.78	Yersinia aldovae	Yersinia enterocolitica	III	III
Yersinia-aldovae-GCF000834395-1-670-83 & Yersinia-enterocolitica-GCF000253175-1-Y11	86.9922	85.7742	84.81	0.554108	0.706711	0.78	Yersinia aldovae	Yersinia enterocolitica	III	III
Yersinia-aldovae-GCF000834395-1-670-83 & Yersinia-enterocolitica-GCF000284955-1-647-5307	86.8911	85.6784	84.81	0.547565	0.707383	0.77	Yersinia aldovae	Yersinia enterocolitica	III	III
Yersinia-aldovae-GCF000834395-1-670-83 & Yersinia-enterocolitica-GCF000987925-1-FORC-002	87.3535	86.2052	85.09	0.577352	0.726174	0.8	Yersinia aldovae	Yersinia enterocolitica	III	III
Yersinia-aldovae-GCF000834395-1-670-83 & Yersinia-enterocolitica-GCF001050775-1-YE149-02	86.9847	85.748	84.78	0.555439	0.713423	0.79	Yersinia aldovae	Yersinia enterocolitica	III	III
Yersinia-aldovae-GCF000834395-1-670-83 & Yersinia-enterocolitica-GCF001050815-1-YE3094-96	87.0046	85.7456	84.8	0.550872	0.713423	0.77	Yersinia aldovae	Yersinia enterocolitica	III	III
Yersinia-aldovae-GCF000834395-1-670-83 & Yersinia-enterocolitica-GCF001085265-1-ERL053435	87.2059	86.0885	85.07	0.567964	0.708054	0.8	Yersinia aldovae	Yersinia enterocolitica	III	III
Yersinia-aldovae-GCF000834395-1-670-83 & Yersinia-enterocolitica-GCF001097785-1-1127	86.9183	85.7582	84.77	0.553748	0.68255	0.79	Yersinia aldovae	Yersinia enterocolitica	III	III
Yersinia-aldovae-GCF000834395-1-670-83 & Yersinia-enterocolitica-GCF001151605-1-209-36-84	87.056	85.9044	84.89	0.561692	0.695973	0.8	Yersinia aldovae	Yersinia enterocolitica	III	III
Yersinia-aldovae-GCF000834395-1-670-83 & Yersinia-enterocolitica-GCF001160045-1-IP06077	86.9551	85.6309	84.79	0.548244	0.681208	0.77	Yersinia aldovae	Yersinia enterocolitica	III	III
Yersinia-aldovae-GCF000834395-1-670-83 & Yersinia-enterocolitica-GCF001219785-1-YE08-03	86.9461	85.6838	84.8	0.552152	0.679195	0.78	Yersinia aldovae	Yersinia enterocolitica	III	III
Yersinia-aldovae-GCF000834395-1-670-83 & Yersinia-enterocolitica-GCF001319325-1-ERL023784	87.2313	86.0201	85.1	0.565544	0.716107	0.79	Yersinia aldovae	Yersinia enterocolitica	III	III
Yersinia-aldovae-GCF000834395-1-670-83 & Yersinia-entomophaga-GCF001656035-1-MH96	84.5392	81.4216	78.83	0.220208	0.463087	0.66	Yersinia aldovae	Yersinia entomophaga	III	I
Yersinia-aldovae-GCF000834395-1-670-83 & Yersinia-entomophaga-GCF002192845-1-SCPM-O-B-7183	84.3934	81.1708	78.83	0.217111	0.447651	0.64	Yersinia aldovae	Yersinia entomophaga	III	I
Yersinia-aldovae-GCF000834395-1-670-83 & Yersinia-frederiksenii-GCF000754805-1-ATCC-33641	85.5696	84.0806	83.4	0.525696	0.70604	0.8	Yersinia aldovae	Yersinia frederiksenii	III	III
Yersinia-aldovae-GCF000834395-1-670-83 & Yersinia-frederiksenii-GCF001090165-1-22714-85	85.7134	84.1902	83.74	0.526734	0.700671	0.79	Yersinia aldovae	Yersinia frederiksenii	III	III
Yersinia-aldovae-GCF000834395-1-670-83 & Yersinia-frederiksenii-GCF001155565-1-3430	85.2086	83.6786	82.99	0.477404	0.661074	0.77	Yersinia aldovae	Yersinia frederiksenii	III	III
Yersinia-aldovae-GCF000834395-1-670-83 & Yersinia-frederiksenii-GCF001157485-1-28-85	85.6782	84.2276	83.67	0.526156	0.698658	0.79	Yersinia aldovae	Yersinia frederiksenii	III	III
Yersinia-aldovae-GCF000834395-1-670-83 & Yersinia-hibernica-GCF004124235-1-CFS1934	85.809	84.0469	83.36	0.523008	0.703356	0.79	Yersinia aldovae	Yersinia hibernica	III	III
Yersinia-aldovae-GCF000834395-1-670-83 & Yersinia-intermedia-GCF001166625-1-821-84	85.776	84.3697	84.15	0.576564	0.708054	0.8	Yersinia aldovae	Yersinia intermedia	III	III
Yersinia-aldovae-GCF000834395-1-670-83 & Yersinia-intermedia-GCF001218045-1-182-02	85.8281	84.5432	84.21	0.580294	0.730201	0.81	Yersinia aldovae	Yersinia intermedia	III	III
Yersinia-aldovae-GCF000834395-1-670-83 & Yersinia-intermedia-GCF001221165-1-93-02	85.8489	84.6176	84.28	0.584986	0.719463	0.81	Yersinia aldovae	Yersinia intermedia	III	III
Yersinia-aldovae-GCF000834395-1-670-83 & Yersinia-intermedia-GCF009730055-1-FDAARGOS-730	85.8931	84.6132	84.16	0.577371	0.724832	0.79	Yersinia aldovae	Yersinia intermedia	III	III
Yersinia-aldovae-GCF000834395-1-670-83 & Yersinia-kristensenii-GCF000173715-1-ATCC-33638	86.0108	84.5011	84.06	0.475062	0.66443	0.75	Yersinia aldovae	Yersinia kristensenii	III	III
Yersinia-aldovae-GCF000834395-1-670-83 & Yersinia-kristensenii-GCF000834215-1-Y225	86.2257	84.8239	84.11	0.524002	0.671812	0.76	Yersinia aldovae	Yersinia kristensenii	III	III
Yersinia-aldovae-GCF000834395-1-670-83 & Yersinia-kristensenii-GCF001153365-1-119-84	86.1027	84.5484	84.04	0.529475	0.693289	0.77	Yersinia aldovae	Yersinia kristensenii	III	III
Yersinia-aldovae-GCF000834395-1-670-83 & Yersinia-kristensenii-GCF900460525-1-NCTC11471	86.1718	84.637	84.02	0.529159	0.683221	0.76	Yersinia aldovae	Yersinia kristensenii	III	III
Yersinia-aldovae-GCF000834395-1-670-83 & Yersinia-massiliensis-GCF000312485-1-CCUG-53443	85.0099	82.9163	82.26	0.422538	0.643624	0.75	Yersinia aldovae	Yersinia massiliensis	III	III
Yersinia-aldovae-GCF000834395-1-670-83 & Yersinia-massiliensis-GCF001218185-1-120-02	84.9933	82.8849	82.23	0.417181	0.626174	0.75	Yersinia aldovae	Yersinia massiliensis	III	III
Yersinia-aldovae-GCF000834395-1-670-83 & Yersinia-massiliensis-GCF001222845-1-112-02	84.9805	82.9623	82.18	0.421522	0.62953	0.76	Yersinia aldovae	Yersinia massiliensis	III	III
Yersinia-aldovae-GCF000834395-1-670-83 & Yersinia-massiliensis-GCF001319565-1-3400-83	84.9604	82.8839	82.19	0.416129	0.632886	0.76	Yersinia aldovae	Yersinia massiliensis	III	III
Yersinia-aldovae-GCF000834395-1-670-83 & Yersinia-mollaretii-GCF001106265-1-YE8850	85.555	84.0273	83.57	0.502795	0.673154	0.77	Yersinia aldovae	Yersinia mollaretii	III	III
Yersinia-aldovae-GCF000834395-1-670-83 & Yersinia-mollaretii-GCF001108385-1-IP22404	85.5441	83.9854	83.67	0.503769	0.667114	0.76	Yersinia aldovae	Yersinia mollaretii	III	III
Yersinia-aldovae-GCF000834395-1-670-83 & Yersinia-mollaretii-GCF001149645-1-IP25089	85.5089	83.9446	83.57	0.499446	0.675839	0.77	Yersinia aldovae	Yersinia mollaretii	III	III
Yersinia-aldovae-GCF000834395-1-670-83 & Yersinia-mollaretii-GCF013282725-1-ATCC-43969	85.6752	84.0715	83.52	0.515115	0.677181	0.77	Yersinia aldovae	Yersinia mollaretii	III	III
Yersinia-aldovae-GCF000834395-1-670-83 & Yersinia-nurmii-GCF001112925-1-CIP110231	84.397	81.1056	78.68	0.205727	0.444966	0.65	Yersinia aldovae	Yersinia nurmii	III	I
Yersinia-aldovae-GCF000834395-1-670-83 & Yersinia-pekkanenii-GCF001152565-1-A125KOH2	85.9109	84.3474	84.36	0.532403	0.686577	0.74	Yersinia aldovae	Yersinia pekkanenii	III	III
Yersinia-aldovae-GCF000834395-1-670-83 & Yersinia-pekkanenii-GCF001244635-1-CIP110230	85.9035	84.3578	84.38	0.533656	0.685235	0.74	Yersinia aldovae	Yersinia pekkanenii	III	III
Yersinia-aldovae-GCF000834395-1-670-83 & Yersinia-pestis-GCF000222975-1-A1122	85.1844	82.6732	82.32	0.365737	0.585906	0.66	Yersinia aldovae	Yersinia pestis	III	II
Yersinia-aldovae-GCF000834395-1-670-83 & Yersinia-pestis-GCF000320425-1-12	85.091	82.8373	82.41	0.35272	0.444966	0.65	Yersinia aldovae	Yersinia pestis	III	II
Yersinia-aldovae-GCF000834395-1-670-83 & Yersinia-pestis-GCF000320445-1-2	85.0949	82.8824	82.41	0.356321	0.452349	0.65	Yersinia aldovae	Yersinia pestis	III	II
Yersinia-aldovae-GCF000834395-1-670-83 & Yersinia-pestis-GCF000323445-1-5	85.0676	82.5446	82.36	0.35222	0.442953	0.65	Yersinia aldovae	Yersinia pestis	III	II
Yersinia-aldovae-GCF000834395-1-670-83 & Yersinia-pestis-GCF000323505-1-7	85.0423	82.6787	82.34	0.360248	0.483221	0.66	Yersinia aldovae	Yersinia pestis	III	II
Yersinia-aldovae-GCF000834395-1-670-83 & Yersinia-pestis-GCF000323645-1-91	85.0943	82.7664	82.43	0.355802	0.462416	0.65	Yersinia aldovae	Yersinia pestis	III	II
Yersinia-aldovae-GCF000834395-1-670-83 & Yersinia-pestis-GCF000834825-1-Antiqua	85.2322	82.6058	82.29	0.369461	0.59396	0.67	Yersinia aldovae	Yersinia pestis	III	II
Yersinia-aldovae-GCF000834395-1-670-83 & Yersinia-proxima-GCA902170785-1-IP37424T	87.0832	85.7413	84.86	0.557755	0.719463	0.79	Yersinia aldovae	Yersinia proxima	III	III
Yersinia-aldovae-GCF000834395-1-670-83 & Yersinia-pseudotuberculosis-GCF001319705-1-IP32881	85.1385	82.6817	82.33	0.365725	0.597987	0.68	Yersinia aldovae	Yersinia pseudotuberculosis	III	II
Yersinia-aldovae-GCF000834395-1-670-83 & Yersinia-pseudotuberculosis-GCF001319725-1-PT682	85.1085	82.6776	82.32	0.365351	0.591946	0.68	Yersinia aldovae	Yersinia pseudotuberculosis	III	II
Yersinia-aldovae-GCF000834395-1-670-83 & Yersinia-pseudotuberculosis-GCF001319765-1-260	85.1128	82.6859	82.27	0.36642	0.595302	0.69	Yersinia aldovae	Yersinia pseudotuberculosis	III	II
Yersinia-aldovae-GCF000834395-1-670-83 & Yersinia-pseudotuberculosis-GCF001319785-1-IP33250	85.0761	82.6662	82.33	0.370211	0.59396	0.68	Yersinia aldovae	Yersinia pseudotuberculosis	III	II
Yersinia-aldovae-GCF000834395-1-670-83 & Yersinia-pseudotuberculosis-GCF001319885-1-OK6088	85.1174	82.6091	82.29	0.365667	0.599329	0.68	Yersinia aldovae	Yersinia pseudotuberculosis	III	II
Yersinia-aldovae-GCF000834395-1-670-83 & Yersinia-pseudotuberculosis-GCF900637475-1-NCTC10275	85.2444	82.7811	82.24	0.368524	0.600671	0.68	Yersinia aldovae	Yersinia pseudotuberculosis	III	II
Yersinia-aldovae-GCF000834395-1-670-83 & Yersinia-rochesterensis-GCF902170605-1-IP35638T	86.1207	84.6535	84.23	0.517066	0.65302	0.75	Yersinia aldovae	Yersinia rochesterensis	III	III
Yersinia-aldovae-GCF000834395-1-670-83 & Yersinia-rohdei-GCF000173775-1-ATCC-43380	85.4438	83.558	83.09	0.458542	0.647651	0.75	Yersinia aldovae	Yersinia rohdei	III	III
Yersinia-aldovae-GCF000834395-1-670-83 & Yersinia-rohdei-GCF000834455-1-YRA	85.5905	83.7863	83.03	0.464968	0.659732	0.75	Yersinia aldovae	Yersinia rohdei	III	III
Yersinia-aldovae-GCF000834395-1-670-83 & Yersinia-rohdei-GCF001152185-1-82589	85.451	83.5525	83.04	0.465435	0.666443	0.76	Yersinia aldovae	Yersinia rohdei	III	III
Yersinia-aldovae-GCF000834395-1-670-83 & Yersinia-rohdei-GCF001217805-1-68-02	85.4338	83.6342	83.11	0.460953	0.65302	0.75	Yersinia aldovae	Yersinia rohdei	III	III
Yersinia-aldovae-GCF000834395-1-670-83 & Yersinia-rohdei-GCF001223385-1-56-02	85.4752	83.5997	83.04	0.459568	0.643624	0.76	Yersinia aldovae	Yersinia rohdei	III	III
Yersinia-aldovae-GCF000834395-1-670-83 & Yersinia-rohdei-GCF001320025-1-3343	85.4711	83.6164	83.02	0.46061	0.65302	0.76	Yersinia aldovae	Yersinia rohdei	III	III
Yersinia-aldovae-GCF000834395-1-670-83 & Yersinia-ruckeri-GCF000737165-1-37551	84.3065	80.9474	78.78	0.197183	0.428859	0.61	Yersinia aldovae	Yersinia ruckeri	III	I
Yersinia-aldovae-GCF000834395-1-670-83 & Yersinia-ruckeri-GCF000754815-1-ATCC-29473	84.4318	80.9969	78.87	0.200845	0.43557	0.61	Yersinia aldovae	Yersinia ruckeri	III	I
Yersinia-aldovae-GCF000834395-1-670-83 & Yersinia-ruckeri-GCF000775355-2-SC09	84.5867	81.1714	78.8	0.203101	0.442282	0.61	Yersinia aldovae	Yersinia ruckeri	III	I
Yersinia-aldovae-GCF000834395-1-670-83 & Yersinia-ruckeri-GCF000824965-1-CSF007-82	84.4094	81.0387	78.86	0.200986	0.433557	0.61	Yersinia aldovae	Yersinia ruckeri	III	I
Yersinia-aldovae-GCF000834395-1-670-83 & Yersinia-ruckeri-GCF000834255-1-YRB	84.5817	81.2489	78.82	0.201152	0.432215	0.61	Yersinia aldovae	Yersinia ruckeri	III	I
Yersinia-aldovae-GCF000834395-1-670-83 & Yersinia-ruckeri-GCF000964565-1-Big-Creek-74	84.6308	81.1061	78.75	0.203995	0.433557	0.61	Yersinia aldovae	Yersinia ruckeri	III	I
Yersinia-aldovae-GCF000834395-1-670-83 & Yersinia-ruckeri-GCF001166725-1-RS41	84.3348	80.9312	78.82	0.197867	0.433557	0.61	Yersinia aldovae	Yersinia ruckeri	III	I
Yersinia-aldovae-GCF000834395-1-670-83 & Yersinia-ruckeri-GCF001172905-1-OMBL4	84.3424	80.9513	78.79	0.19685	0.436242	0.61	Yersinia aldovae	Yersinia ruckeri	III	I
Yersinia-aldovae-GCF000834395-1-670-83 & Yersinia-similis-GCF000582515-1-228	85.1194	82.6751	82.25	0.378164	0.605369	0.69	Yersinia aldovae	Yersinia similis	III	II
Yersinia-aldovae-GCF000834395-1-670-83 & Yersinia-similis-GCF001053095-1-Y228	84.9849	82.6154	82.27	0.373779	0.589262	0.69	Yersinia aldovae	Yersinia similis	III	II
Yersinia-aldovae-GCF000834395-1-670-83 & Yersinia-similis-GCF001114105-1-Y233	84.9722	82.6456	82.28	0.375908	0.595302	0.69	Yersinia aldovae	Yersinia similis	III	II
Yersinia-aldovae-GCF000834395-1-670-83 & Yersinia-similis-GCF001136465-1-MW109-2	84.9606	82.6501	82.27	0.376133	0.59396	0.69	Yersinia aldovae	Yersinia similis	III	II
Yersinia-aldovae-GCF000834395-1-670-83 & Yersinia-similis-GCF001140625-1-R819	85.0011	82.6161	82.29	0.376461	0.594631	0.69	Yersinia aldovae	Yersinia similis	III	II
Yersinia-aldovae-GCF000834395-1-670-83 & Yersinia-similis-GCF001319745-1-Y252	85.0114	82.6208	82.26	0.375961	0.59396	0.69	Yersinia aldovae	Yersinia similis	III	II
Yersinia-aldovae-GCF000834395-1-670-83 & Yersinia-thracica-GCF902170565-1-IP34646T	86.2648	84.7824	84.26	0.521068	0.663087	0.76	Yersinia aldovae	Yersinia thracica	III	III
Yersinia-aldovae-GCF000834395-1-670-83 & Yersinia-vastinensis-GCF902726565-1-IP38594T	85.2611	83.6126	83.04	0.474391	0.65302	0.75	Yersinia aldovae	Yersinia vastinensis	III	III
Yersinia-aldovae-GCF000834395-1-670-83 & Yersinia-wautersii-GCF001123345-1-Y428	85.0576	82.6819	82.3	0.371833	0.589933	0.69	Yersinia aldovae	Yersinia wautersii	III	II
Yersinia-aldovae-GCF000834395-1-670-83 & Yersinia-wautersii-GCF001319825-1-WP-931201	85.0498	82.6947	82.26	0.365866	0.58255	0.69	Yersinia aldovae	Yersinia wautersii	III	II
Yersinia-aldovae-GCF001091225-1-IP06005 & 16Y0180	84.2899	80.8924	78.76	0.205911	0.449574	0.63	Yersinia aldovae	Yersinia ruckeri	III	I
Yersinia-aldovae-GCF001091225-1-IP06005 & 17Y0153	84.2586	80.9251	78.74	0.205672	0.440341	0.63	Yersinia aldovae	Yersinia ruckeri	III	I
Yersinia-aldovae-GCF001091225-1-IP06005 & 17Y0155	84.2986	80.8354	78.75	0.20604	0.454545	0.63	Yersinia aldovae	Yersinia ruckeri	III	I
Yersinia-aldovae-GCF001091225-1-IP06005 & 17Y0157	84.2699	81.0066	78.76	0.207689	0.452415	0.64	Yersinia aldovae	Yersinia ruckeri	III	I
Yersinia-aldovae-GCF001091225-1-IP06005 & 17Y0159	84.3964	80.8476	78.8	0.209125	0.460938	0.64	Yersinia aldovae	Yersinia ruckeri	III	I
Yersinia-aldovae-GCF001091225-1-IP06005 & 17Y0161	84.297	80.8617	78.78	0.20764	0.460227	0.64	Yersinia aldovae	Yersinia ruckeri	III	I
Yersinia-aldovae-GCF001091225-1-IP06005 & 17Y0163	84.3826	80.8931	78.77	0.208716	0.450994	0.64	Yersinia aldovae	Yersinia ruckeri	III	I
Yersinia-aldovae-GCF001091225-1-IP06005 & 17Y0189	84.3091	80.9284	78.74	0.206392	0.448153	0.63	Yersinia aldovae	Yersinia ruckeri	III	I
Yersinia-aldovae-GCF001091225-1-IP06005 & 17Y0412	84.3775	80.887	78.81	0.207577	0.450284	0.63	Yersinia aldovae	Yersinia ruckeri	III	I
Yersinia-aldovae-GCF001091225-1-IP06005 & 17Y0414	84.3541	80.9542	78.8	0.207146	0.443182	0.64	Yersinia aldovae	Yersinia ruckeri	III	I
Yersinia-aldovae-GCF001091225-1-IP06005 & Yersinia-aldovae-GCF000173735-1-ATCC-35236	99.9884	99.9534	99.99	0.99808	0.960227	0.97	Yersinia aldovae	Yersinia aldovae	III	III
Yersinia-aldovae-GCF001091225-1-IP06005 & Yersinia-aldovae-GCF000834395-1-670-83	98.1899	98.2156	98.26	0.929848	0.946733	0.93	Yersinia aldovae	Yersinia aldovae	III	III
Yersinia-aldovae-GCF001091225-1-IP06005 & Yersinia-aleksiciae-GCF001047675-1-159	85.6436	84.2121	84.01	0.479536	0.632812	0.69	Yersinia aldovae	Yersinia aleksiciae	III	III
Yersinia-aldovae-GCF001091225-1-IP06005 & Yersinia-aleksiciae-GCF001115185-1-IP27925	85.5546	84.0138	83.76	0.52472	0.697443	0.78	Yersinia aldovae	Yersinia aleksiciae	III	III
Yersinia-aldovae-GCF001091225-1-IP06005 & Yersinia-aleksiciae-GCF001319845-1-404-81	85.555	84.0594	83.79	0.533484	0.697443	0.79	Yersinia aldovae	Yersinia aleksiciae	III	III
Yersinia-aldovae-GCF001091225-1-IP06005 & Yersinia-alsatica-GCF902170305-1-IP38850T	85.6961	84.1993	83.69	0.542103	0.724432	0.81	Yersinia aldovae	Yersinia alsatica	III	III
Yersinia-aldovae-GCF001091225-1-IP06005 & Yersinia-artesiana-GCF902726545-1-IP42281T	86.9854	85.7382	84.97	0.567705	0.71733	0.8	Yersinia aldovae	Yersinia artesiana	III	III
Yersinia-aldovae-GCF001091225-1-IP06005 & Yersinia-bercovieri-GCF000167975-1-ATCC-43970	85.5965	83.844	83.68	0.504966	0.663352	0.76	Yersinia aldovae	Yersinia bercovieri	III	III
Yersinia-aldovae-GCF001091225-1-IP06005 & Yersinia-bercovieri-GCF001131685-1-127-84	85.6686	83.9586	83.74	0.512966	0.699574	0.77	Yersinia aldovae	Yersinia bercovieri	III	III
Yersinia-aldovae-GCF001091225-1-IP06005 & Yersinia-bercovieri-GCF001319545-1-3016-84	85.6436	83.9675	83.68	0.508426	0.677557	0.77	Yersinia aldovae	Yersinia bercovieri	III	III
Yersinia-aldovae-GCF001091225-1-IP06005 & Yersinia-bercovieri-GCF001319955-1-FE80217	85.6773	83.9682	83.74	0.51165	0.693892	0.77	Yersinia aldovae	Yersinia bercovieri	III	III
Yersinia-aldovae-GCF001091225-1-IP06005 & Yersinia-canariae-GCF009831415-1-NCTC-14382	85.9376	84.5271	83.97	0.555967	0.733665	0.81	Yersinia aldovae	Yersinia canariae	III	III
Yersinia-aldovae-GCF001091225-1-IP06005 & Yersinia-enterocolitica-GCF000192105-1-105	86.9019	85.4728	84.8	0.57475	0.74858	0.81	Yersinia aldovae	Yersinia enterocolitica	III	III
Yersinia-aldovae-GCF001091225-1-IP06005 & Yersinia-enterocolitica-GCF000253175-1-Y11	86.9997	85.6476	84.91	0.575463	0.752131	0.81	Yersinia aldovae	Yersinia enterocolitica	III	III
Yersinia-aldovae-GCF001091225-1-IP06005 & Yersinia-enterocolitica-GCF000284955-1-647-5307	86.9449	85.5539	84.89	0.571645	0.759233	0.8	Yersinia aldovae	Yersinia enterocolitica	III	III
Yersinia-aldovae-GCF001091225-1-IP06005 & Yersinia-enterocolitica-GCF000987925-1-FORC-002	87.228	86.0334	85.09	0.587677	0.753551	0.82	Yersinia aldovae	Yersinia enterocolitica	III	III
Yersinia-aldovae-GCF001091225-1-IP06005 & Yersinia-enterocolitica-GCF001050775-1-YE149-02	86.9669	85.4876	84.84	0.576822	0.763494	0.82	Yersinia aldovae	Yersinia enterocolitica	III	III
Yersinia-aldovae-GCF001091225-1-IP06005 & Yersinia-enterocolitica-GCF001050815-1-YE3094-96	86.9193	85.5047	84.86	0.56339	0.738636	0.79	Yersinia aldovae	Yersinia enterocolitica	III	III
Yersinia-aldovae-GCF001091225-1-IP06005 & Yersinia-enterocolitica-GCF001085265-1-ERL053435	87.2473	85.9989	85.14	0.588433	0.760653	0.82	Yersinia aldovae	Yersinia enterocolitica	III	III
Yersinia-aldovae-GCF001091225-1-IP06005 & Yersinia-enterocolitica-GCF001097785-1-1127	86.9098	85.534	84.8	0.576706	0.742898	0.81	Yersinia aldovae	Yersinia enterocolitica	III	III
Yersinia-aldovae-GCF001091225-1-IP06005 & Yersinia-enterocolitica-GCF001151605-1-209-36-84	87.0433	85.8393	84.99	0.59229	0.745028	0.82	Yersinia aldovae	Yersinia enterocolitica	III	III
Yersinia-aldovae-GCF001091225-1-IP06005 & Yersinia-enterocolitica-GCF001160045-1-IP06077	86.936	85.5369	84.85	0.563446	0.715909	0.79	Yersinia aldovae	Yersinia enterocolitica	III	III
Yersinia-aldovae-GCF001091225-1-IP06005 & Yersinia-enterocolitica-GCF001219785-1-YE08-03	86.9536	85.5261	84.83	0.573294	0.727273	0.81	Yersinia aldovae	Yersinia enterocolitica	III	III
Yersinia-aldovae-GCF001091225-1-IP06005 & Yersinia-enterocolitica-GCF001319325-1-ERL023784	87.2226	85.9531	85.11	0.58375	0.754972	0.82	Yersinia aldovae	Yersinia enterocolitica	III	III
Yersinia-aldovae-GCF001091225-1-IP06005 & Yersinia-entomophaga-GCF001656035-1-MH96	84.5257	81.3625	78.88	0.226613	0.478693	0.68	Yersinia aldovae	Yersinia entomophaga	III	I
Yersinia-aldovae-GCF001091225-1-IP06005 & Yersinia-entomophaga-GCF002192845-1-SCPM-O-B-7183	84.5859	81.3185	78.91	0.227115	0.46733	0.66	Yersinia aldovae	Yersinia entomophaga	III	I
Yersinia-aldovae-GCF001091225-1-IP06005 & Yersinia-frederiksenii-GCF000754805-1-ATCC-33641	85.3778	83.8397	83.3	0.532238	0.733665	0.82	Yersinia aldovae	Yersinia frederiksenii	III	III
Yersinia-aldovae-GCF001091225-1-IP06005 & Yersinia-frederiksenii-GCF001090165-1-22714-85	85.6778	84.1728	83.76	0.544443	0.725852	0.81	Yersinia aldovae	Yersinia frederiksenii	III	III
Yersinia-aldovae-GCF001091225-1-IP06005 & Yersinia-frederiksenii-GCF001155565-1-3430	85.2173	83.669	83	0.488732	0.684659	0.78	Yersinia aldovae	Yersinia frederiksenii	III	III
Yersinia-aldovae-GCF001091225-1-IP06005 & Yersinia-frederiksenii-GCF001157485-1-28-85	85.6098	84.1314	83.64	0.535528	0.708807	0.8	Yersinia aldovae	Yersinia frederiksenii	III	III
Yersinia-aldovae-GCF001091225-1-IP06005 & Yersinia-hibernica-GCF004124235-1-CFS1934	85.5346	83.8765	83.34	0.526874	0.722301	0.81	Yersinia aldovae	Yersinia hibernica	III	III
Yersinia-aldovae-GCF001091225-1-IP06005 & Yersinia-intermedia-GCF001166625-1-821-84	85.8875	84.6627	84.27	0.601069	0.733665	0.83	Yersinia aldovae	Yersinia intermedia	III	III
Yersinia-aldovae-GCF001091225-1-IP06005 & Yersinia-intermedia-GCF001218045-1-182-02	85.8813	84.697	84.25	0.600237	0.762074	0.83	Yersinia aldovae	Yersinia intermedia	III	III
Yersinia-aldovae-GCF001091225-1-IP06005 & Yersinia-intermedia-GCF001221165-1-93-02	85.9129	84.7147	84.36	0.60244	0.758523	0.82	Yersinia aldovae	Yersinia intermedia	III	III
Yersinia-aldovae-GCF001091225-1-IP06005 & Yersinia-intermedia-GCF009730055-1-FDAARGOS-730	85.9194	84.7275	84.35	0.598606	0.760653	0.82	Yersinia aldovae	Yersinia intermedia	III	III
Yersinia-aldovae-GCF001091225-1-IP06005 & Yersinia-kristensenii-GCF000173715-1-ATCC-33638	86.1099	84.3577	84.07	0.484214	0.691761	0.77	Yersinia aldovae	Yersinia kristensenii	III	III
Yersinia-aldovae-GCF001091225-1-IP06005 & Yersinia-kristensenii-GCF000834215-1-Y225	86.1771	84.534	84.12	0.532464	0.708807	0.78	Yersinia aldovae	Yersinia kristensenii	III	III
Yersinia-aldovae-GCF001091225-1-IP06005 & Yersinia-kristensenii-GCF001153365-1-119-84	86.1181	84.5382	84.06	0.540891	0.714489	0.79	Yersinia aldovae	Yersinia kristensenii	III	III
Yersinia-aldovae-GCF001091225-1-IP06005 & Yersinia-kristensenii-GCF900460525-1-NCTC11471	86.1336	84.452	84.06	0.53335	0.708097	0.78	Yersinia aldovae	Yersinia kristensenii	III	III
Yersinia-aldovae-GCF001091225-1-IP06005 & Yersinia-massiliensis-GCF000312485-1-CCUG-53443	85.0404	82.8012	82.22	0.424547	0.65554	0.77	Yersinia aldovae	Yersinia massiliensis	III	III
Yersinia-aldovae-GCF001091225-1-IP06005 & Yersinia-massiliensis-GCF001218185-1-120-02	85.0116	82.7976	82.24	0.435351	0.65767	0.78	Yersinia aldovae	Yersinia massiliensis	III	III
Yersinia-aldovae-GCF001091225-1-IP06005 & Yersinia-massiliensis-GCF001222845-1-112-02	84.9746	82.8451	82.25	0.437447	0.654119	0.78	Yersinia aldovae	Yersinia massiliensis	III	III
Yersinia-aldovae-GCF001091225-1-IP06005 & Yersinia-massiliensis-GCF001319565-1-3400-83	84.983	82.7688	82.16	0.432468	0.650568	0.78	Yersinia aldovae	Yersinia massiliensis	III	III
Yersinia-aldovae-GCF001091225-1-IP06005 & Yersinia-mollaretii-GCF001106265-1-YE8850	85.6364	84.0118	83.66	0.524864	0.72017	0.8	Yersinia aldovae	Yersinia mollaretii	III	III
Yersinia-aldovae-GCF001091225-1-IP06005 & Yersinia-mollaretii-GCF001108385-1-IP22404	85.5161	83.9349	83.65	0.52448	0.705966	0.79	Yersinia aldovae	Yersinia mollaretii	III	III
Yersinia-aldovae-GCF001091225-1-IP06005 & Yersinia-mollaretii-GCF001149645-1-IP25089	85.562	83.9946	83.6	0.521468	0.710227	0.8	Yersinia aldovae	Yersinia mollaretii	III	III
Yersinia-aldovae-GCF001091225-1-IP06005 & Yersinia-mollaretii-GCF013282725-1-ATCC-43969	85.5019	83.9341	83.57	0.524194	0.708807	0.8	Yersinia aldovae	Yersinia mollaretii	III	III
Yersinia-aldovae-GCF001091225-1-IP06005 & Yersinia-nurmii-GCF001112925-1-CIP110231	84.423	81.1356	78.69	0.212349	0.457386	0.67	Yersinia aldovae	Yersinia nurmii	III	I
Yersinia-aldovae-GCF001091225-1-IP06005 & Yersinia-pekkanenii-GCF001152565-1-A125KOH2	85.8985	84.2582	84.41	0.54716	0.714489	0.76	Yersinia aldovae	Yersinia pekkanenii	III	III
Yersinia-aldovae-GCF001091225-1-IP06005 & Yersinia-pekkanenii-GCF001244635-1-CIP110230	85.8927	84.2623	84.42	0.548484	0.707386	0.75	Yersinia aldovae	Yersinia pekkanenii	III	III
Yersinia-aldovae-GCF001091225-1-IP06005 & Yersinia-pestis-GCF000222975-1-A1122	85.0166	82.4472	82.39	0.372524	0.615057	0.67	Yersinia aldovae	Yersinia pestis	III	II
Yersinia-aldovae-GCF001091225-1-IP06005 & Yersinia-pestis-GCF000320425-1-12	85.0733	82.8169	82.4	0.363299	0.472301	0.67	Yersinia aldovae	Yersinia pestis	III	II
Yersinia-aldovae-GCF001091225-1-IP06005 & Yersinia-pestis-GCF000320445-1-2	85.0891	82.6323	82.4	0.367865	0.477273	0.67	Yersinia aldovae	Yersinia pestis	III	II
Yersinia-aldovae-GCF001091225-1-IP06005 & Yersinia-pestis-GCF000323445-1-5	85.0749	82.482	82.35	0.36282	0.46946	0.67	Yersinia aldovae	Yersinia pestis	III	II
Yersinia-aldovae-GCF001091225-1-IP06005 & Yersinia-pestis-GCF000323505-1-7	85.0434	82.4715	82.32	0.371587	0.521307	0.68	Yersinia aldovae	Yersinia pestis	III	II
Yersinia-aldovae-GCF001091225-1-IP06005 & Yersinia-pestis-GCF000323645-1-91	85.094	82.6864	82.42	0.367302	0.487926	0.66	Yersinia aldovae	Yersinia pestis	III	II
Yersinia-aldovae-GCF001091225-1-IP06005 & Yersinia-pestis-GCF000834825-1-Antiqua	85.0582	82.4375	82.33	0.375529	0.610795	0.68	Yersinia aldovae	Yersinia pestis	III	II
Yersinia-aldovae-GCF001091225-1-IP06005 & Yersinia-proxima-GCA902170785-1-IP37424T	87.0476	85.7934	84.9	0.58081	0.743608	0.81	Yersinia aldovae	Yersinia proxima	III	III
Yersinia-aldovae-GCF001091225-1-IP06005 & Yersinia-pseudotuberculosis-GCF001319705-1-IP32881	85.0889	82.5599	82.32	0.383598	0.617188	0.71	Yersinia aldovae	Yersinia pseudotuberculosis	III	II
Yersinia-aldovae-GCF001091225-1-IP06005 & Yersinia-pseudotuberculosis-GCF001319725-1-PT682	85.0832	82.5403	82.31	0.377707	0.612926	0.71	Yersinia aldovae	Yersinia pseudotuberculosis	III	II
Yersinia-aldovae-GCF001091225-1-IP06005 & Yersinia-pseudotuberculosis-GCF001319765-1-260	85.1061	82.6	82.33	0.384202	0.62429	0.71	Yersinia aldovae	Yersinia pseudotuberculosis	III	II
Yersinia-aldovae-GCF001091225-1-IP06005 & Yersinia-pseudotuberculosis-GCF001319785-1-IP33250	85.1307	82.6083	82.37	0.387103	0.632102	0.71	Yersinia aldovae	Yersinia pseudotuberculosis	III	II
Yersinia-aldovae-GCF001091225-1-IP06005 & Yersinia-pseudotuberculosis-GCF001319885-1-OK6088	85.1015	82.5388	82.31	0.381198	0.62429	0.71	Yersinia aldovae	Yersinia pseudotuberculosis	III	II
Yersinia-aldovae-GCF001091225-1-IP06005 & Yersinia-pseudotuberculosis-GCF900637475-1-NCTC10275	85.0748	82.5477	82.32	0.379247	0.617898	0.7	Yersinia aldovae	Yersinia pseudotuberculosis	III	II
Yersinia-aldovae-GCF001091225-1-IP06005 & Yersinia-rochesterensis-GCF902170605-1-IP35638T	86.1929	84.6372	84.23	0.527951	0.685369	0.77	Yersinia aldovae	Yersinia rochesterensis	III	III
Yersinia-aldovae-GCF001091225-1-IP06005 & Yersinia-rohdei-GCF000173775-1-ATCC-43380	85.4953	83.5079	83.08	0.463459	0.670455	0.77	Yersinia aldovae	Yersinia rohdei	III	III
Yersinia-aldovae-GCF001091225-1-IP06005 & Yersinia-rohdei-GCF000834455-1-YRA	85.4975	83.4876	83.08	0.464185	0.692472	0.77	Yersinia aldovae	Yersinia rohdei	III	III
Yersinia-aldovae-GCF001091225-1-IP06005 & Yersinia-rohdei-GCF001152185-1-82589	85.5052	83.5091	83.05	0.466617	0.68679	0.77	Yersinia aldovae	Yersinia rohdei	III	III
Yersinia-aldovae-GCF001091225-1-IP06005 & Yersinia-rohdei-GCF001217805-1-68-02	85.5004	83.5312	83.08	0.466726	0.680398	0.77	Yersinia aldovae	Yersinia rohdei	III	III
Yersinia-aldovae-GCF001091225-1-IP06005 & Yersinia-rohdei-GCF001223385-1-56-02	85.5643	83.537	83.1	0.466911	0.683949	0.77	Yersinia aldovae	Yersinia rohdei	III	III
Yersinia-aldovae-GCF001091225-1-IP06005 & Yersinia-rohdei-GCF001320025-1-3343	85.5049	83.5033	83.06	0.46885	0.680398	0.77	Yersinia aldovae	Yersinia rohdei	III	III
Yersinia-aldovae-GCF001091225-1-IP06005 & Yersinia-ruckeri-GCF000737165-1-37551	84.3327	80.9485	78.76	0.205882	0.443182	0.63	Yersinia aldovae	Yersinia ruckeri	III	I
Yersinia-aldovae-GCF001091225-1-IP06005 & Yersinia-ruckeri-GCF000754815-1-ATCC-29473	84.3053	80.8785	78.75	0.206389	0.455256	0.63	Yersinia aldovae	Yersinia ruckeri	III	I
Yersinia-aldovae-GCF001091225-1-IP06005 & Yersinia-ruckeri-GCF000775355-2-SC09	84.3435	80.9607	78.81	0.210374	0.451705	0.64	Yersinia aldovae	Yersinia ruckeri	III	I
Yersinia-aldovae-GCF001091225-1-IP06005 & Yersinia-ruckeri-GCF000824965-1-CSF007-82	84.3145	81.0589	78.73	0.206529	0.43821	0.63	Yersinia aldovae	Yersinia ruckeri	III	I
Yersinia-aldovae-GCF001091225-1-IP06005 & Yersinia-ruckeri-GCF000834255-1-YRB	84.3841	80.8167	78.75	0.204811	0.458807	0.64	Yersinia aldovae	Yersinia ruckeri	III	I
Yersinia-aldovae-GCF001091225-1-IP06005 & Yersinia-ruckeri-GCF000964565-1-Big-Creek-74	84.2772	80.9353	78.76	0.208344	0.454545	0.64	Yersinia aldovae	Yersinia ruckeri	III	I
Yersinia-aldovae-GCF001091225-1-IP06005 & Yersinia-ruckeri-GCF001166725-1-RS41	84.2923	80.9405	78.73	0.205814	0.441051	0.63	Yersinia aldovae	Yersinia ruckeri	III	I
Yersinia-aldovae-GCF001091225-1-IP06005 & Yersinia-ruckeri-GCF001172905-1-OMBL4	84.3732	80.9927	78.81	0.210144	0.453835	0.64	Yersinia aldovae	Yersinia ruckeri	III	I
Yersinia-aldovae-GCF001091225-1-IP06005 & Yersinia-similis-GCF000582515-1-228	85.0065	82.549	82.27	0.383814	0.625	0.71	Yersinia aldovae	Yersinia similis	III	II
Yersinia-aldovae-GCF001091225-1-IP06005 & Yersinia-similis-GCF001053095-1-Y228	85.0302	82.4872	82.27	0.384551	0.619318	0.71	Yersinia aldovae	Yersinia similis	III	II
Yersinia-aldovae-GCF001091225-1-IP06005 & Yersinia-similis-GCF001114105-1-Y233	85.0218	82.612	82.27	0.384807	0.613636	0.71	Yersinia aldovae	Yersinia similis	III	II
Yersinia-aldovae-GCF001091225-1-IP06005 & Yersinia-similis-GCF001136465-1-MW109-2	85.0278	82.5012	82.26	0.384953	0.625	0.71	Yersinia aldovae	Yersinia similis	III	II
Yersinia-aldovae-GCF001091225-1-IP06005 & Yersinia-similis-GCF001140625-1-R819	85.0416	82.5576	82.27	0.385699	0.620028	0.71	Yersinia aldovae	Yersinia similis	III	II
Yersinia-aldovae-GCF001091225-1-IP06005 & Yersinia-similis-GCF001319745-1-Y252	85.0684	82.5474	82.27	0.386803	0.618608	0.71	Yersinia aldovae	Yersinia similis	III	II
Yersinia-aldovae-GCF001091225-1-IP06005 & Yersinia-thracica-GCF902170565-1-IP34646T	86.2934	84.5577	84.23	0.531822	0.693182	0.77	Yersinia aldovae	Yersinia thracica	III	III
Yersinia-aldovae-GCF001091225-1-IP06005 & Yersinia-vastinensis-GCF902726565-1-IP38594T	85.2508	83.6819	83.07	0.485664	0.679688	0.77	Yersinia aldovae	Yersinia vastinensis	III	III
Yersinia-aldovae-GCF001091225-1-IP06005 & Yersinia-wautersii-GCF001123345-1-Y428	85.0625	82.5286	82.28	0.380262	0.62429	0.71	Yersinia aldovae	Yersinia wautersii	III	II
Yersinia-aldovae-GCF001091225-1-IP06005 & Yersinia-wautersii-GCF001319825-1-WP-931201	85.0924	82.5689	82.3	0.385907	0.620028	0.72	Yersinia aldovae	Yersinia wautersii	III	II
Yersinia-aleksiciae-GCF001047675-1-159 & 16Y0180	84.4562	81.6817	79.04	0.208783	0.417104	0.58	Yersinia aleksiciae	Yersinia ruckeri	III	I
Yersinia-aleksiciae-GCF001047675-1-159 & 17Y0153	84.4467	81.6281	79.03	0.20947	0.419355	0.59	Yersinia aleksiciae	Yersinia ruckeri	III	I
Yersinia-aleksiciae-GCF001047675-1-159 & 17Y0155	84.4671	81.73	79.03	0.210041	0.415604	0.59	Yersinia aleksiciae	Yersinia ruckeri	III	I
Yersinia-aleksiciae-GCF001047675-1-159 & 17Y0157	84.4576	81.6243	79.04	0.205468	0.421605	0.59	Yersinia aleksiciae	Yersinia ruckeri	III	I
Yersinia-aleksiciae-GCF001047675-1-159 & 17Y0159	84.5588	81.6887	79.08	0.208601	0.426107	0.59	Yersinia aleksiciae	Yersinia ruckeri	III	I
Yersinia-aleksiciae-GCF001047675-1-159 & 17Y0161	84.5277	81.7476	79.1	0.207271	0.425356	0.59	Yersinia aleksiciae	Yersinia ruckeri	III	I
Yersinia-aleksiciae-GCF001047675-1-159 & 17Y0163	84.5712	81.7576	79.06	0.20823	0.423106	0.59	Yersinia aleksiciae	Yersinia ruckeri	III	I
Yersinia-aleksiciae-GCF001047675-1-159 & 17Y0189	84.4964	81.5639	79.03	0.210175	0.420105	0.59	Yersinia aleksiciae	Yersinia ruckeri	III	I
Yersinia-aleksiciae-GCF001047675-1-159 & 17Y0412	84.645	81.7232	79.1	0.210832	0.434359	0.59	Yersinia aleksiciae	Yersinia ruckeri	III	I
Yersinia-aleksiciae-GCF001047675-1-159 & 17Y0414	84.6604	81.7475	79.1	0.211262	0.432108	0.59	Yersinia aleksiciae	Yersinia ruckeri	III	I
Yersinia-aleksiciae-GCF001047675-1-159 & Yersinia-aldovae-GCF000173735-1-ATCC-35236	85.6473	84.3079	84.03	0.515169	0.64066	0.73	Yersinia aleksiciae	Yersinia aldovae	III	III
Yersinia-aleksiciae-GCF001047675-1-159 & Yersinia-aldovae-GCF000834395-1-670-83	85.8446	84.3479	84.02	0.525482	0.699175	0.75	Yersinia aleksiciae	Yersinia aldovae	III	III
Yersinia-aleksiciae-GCF001047675-1-159 & Yersinia-aldovae-GCF001091225-1-IP06005	85.6436	84.2235	84.01	0.516598	0.669167	0.74	Yersinia aleksiciae	Yersinia aldovae	III	III
Yersinia-aleksiciae-GCF001047675-1-159 & Yersinia-aleksiciae-GCF001115185-1-IP27925	99.6126	99.4091	99.56	0.909719	0.896474	0.91	Yersinia aleksiciae	Yersinia aleksiciae	III	III
Yersinia-aleksiciae-GCF001047675-1-159 & Yersinia-aleksiciae-GCF001319845-1-404-81	99.9707	99.9564	100	1.02948	0.965491	0.99	Yersinia aleksiciae	Yersinia aleksiciae	III	III
Yersinia-aleksiciae-GCF001047675-1-159 & Yersinia-alsatica-GCF902170305-1-IP38850T	86.0919	85.2679	84.98	0.639484	0.752438	0.83	Yersinia aleksiciae	Yersinia alsatica	III	III
Yersinia-aleksiciae-GCF001047675-1-159 & Yersinia-artesiana-GCF902726545-1-IP42281T	86.0075	85.0023	84.98	0.597145	0.708927	0.78	Yersinia aleksiciae	Yersinia artesiana	III	III
Yersinia-aleksiciae-GCF001047675-1-159 & Yersinia-bercovieri-GCF000167975-1-ATCC-43970	91.6189	91.2735	91.68	0.787435	0.770443	0.82	Yersinia aleksiciae	Yersinia bercovieri	III	III
Yersinia-aleksiciae-GCF001047675-1-159 & Yersinia-bercovieri-GCF001131685-1-127-84	91.5574	91.2526	91.6	0.804816	0.832708	0.85	Yersinia aleksiciae	Yersinia bercovieri	III	III
Yersinia-aleksiciae-GCF001047675-1-159 & Yersinia-bercovieri-GCF001319545-1-3016-84	91.5303	91.2095	91.6	0.802694	0.834959	0.85	Yersinia aleksiciae	Yersinia bercovieri	III	III
Yersinia-aleksiciae-GCF001047675-1-159 & Yersinia-bercovieri-GCF001319955-1-FE80217	91.601	91.2564	91.61	0.790645	0.803451	0.83	Yersinia aleksiciae	Yersinia bercovieri	III	III
Yersinia-aleksiciae-GCF001047675-1-159 & Yersinia-canariae-GCF009831415-1-NCTC-14382	86.0777	84.9571	84.61	0.607878	0.753188	0.81	Yersinia aleksiciae	Yersinia canariae	III	III
Yersinia-aleksiciae-GCF001047675-1-159 & Yersinia-enterocolitica-GCF000192105-1-105	85.9404	84.7566	84.48	0.598327	0.742686	0.81	Yersinia aleksiciae	Yersinia enterocolitica	III	III
Yersinia-aleksiciae-GCF001047675-1-159 & Yersinia-enterocolitica-GCF000253175-1-Y11	85.9188	84.718	84.49	0.593503	0.724681	0.79	Yersinia aleksiciae	Yersinia enterocolitica	III	III
Yersinia-aleksiciae-GCF001047675-1-159 & Yersinia-enterocolitica-GCF000284955-1-647-5307	85.7994	84.726	84.49	0.587318	0.716429	0.79	Yersinia aleksiciae	Yersinia enterocolitica	III	III
Yersinia-aleksiciae-GCF001047675-1-159 & Yersinia-enterocolitica-GCF000987925-1-FORC-002	86.0548	84.8894	84.63	0.616025	0.753188	0.81	Yersinia aleksiciae	Yersinia enterocolitica	III	III
Yersinia-aleksiciae-GCF001047675-1-159 & Yersinia-enterocolitica-GCF001050775-1-YE149-02	85.8814	84.7435	84.41	0.594702	0.733683	0.81	Yersinia aleksiciae	Yersinia enterocolitica	III	III
Yersinia-aleksiciae-GCF001047675-1-159 & Yersinia-enterocolitica-GCF001050815-1-YE3094-96	85.8962	84.6873	84.48	0.588234	0.737434	0.79	Yersinia aleksiciae	Yersinia enterocolitica	III	III
Yersinia-aleksiciae-GCF001047675-1-159 & Yersinia-enterocolitica-GCF001085265-1-ERL053435	85.9198	84.7146	84.62	0.608875	0.744936	0.81	Yersinia aleksiciae	Yersinia enterocolitica	III	III
Yersinia-aleksiciae-GCF001047675-1-159 & Yersinia-enterocolitica-GCF001097785-1-1127	85.9128	84.6829	84.47	0.598657	0.724681	0.81	Yersinia aleksiciae	Yersinia enterocolitica	III	III
Yersinia-aleksiciae-GCF001047675-1-159 & Yersinia-enterocolitica-GCF001151605-1-209-36-84	85.9584	84.8589	84.76	0.598509	0.714929	0.79	Yersinia aleksiciae	Yersinia enterocolitica	III	III
Yersinia-aleksiciae-GCF001047675-1-159 & Yersinia-enterocolitica-GCF001160045-1-IP06077	85.8316	84.6464	84.51	0.585454	0.722431	0.79	Yersinia aleksiciae	Yersinia enterocolitica	III	III
Yersinia-aleksiciae-GCF001047675-1-159 & Yersinia-enterocolitica-GCF001219785-1-YE08-03	85.8392	84.545	84.41	0.592288	0.722431	0.81	Yersinia aleksiciae	Yersinia enterocolitica	III	III
Yersinia-aleksiciae-GCF001047675-1-159 & Yersinia-enterocolitica-GCF001319325-1-ERL023784	85.9094	84.8219	84.68	0.611096	0.746437	0.81	Yersinia aleksiciae	Yersinia enterocolitica	III	III
Yersinia-aleksiciae-GCF001047675-1-159 & Yersinia-entomophaga-GCF001656035-1-MH96	84.3958	81.5045	78.96	0.225718	0.473368	0.64	Yersinia aleksiciae	Yersinia entomophaga	III	I
Yersinia-aleksiciae-GCF001047675-1-159 & Yersinia-entomophaga-GCF002192845-1-SCPM-O-B-7183	84.2545	81.2032	78.97	0.222298	0.470368	0.62	Yersinia aleksiciae	Yersinia entomophaga	III	I
Yersinia-aleksiciae-GCF001047675-1-159 & Yersinia-frederiksenii-GCF000754805-1-ATCC-33641	86.0813	84.95	84.67	0.624304	0.772693	0.83	Yersinia aleksiciae	Yersinia frederiksenii	III	III
Yersinia-aleksiciae-GCF001047675-1-159 & Yersinia-frederiksenii-GCF001090165-1-22714-85	86.1825	85.287	85.07	0.640165	0.757689	0.83	Yersinia aleksiciae	Yersinia frederiksenii	III	III
Yersinia-aleksiciae-GCF001047675-1-159 & Yersinia-frederiksenii-GCF001155565-1-3430	85.7029	84.4696	84.14	0.597091	0.757689	0.83	Yersinia aleksiciae	Yersinia frederiksenii	III	III
Yersinia-aleksiciae-GCF001047675-1-159 & Yersinia-frederiksenii-GCF001157485-1-28-85	86.135	85.2472	84.98	0.636236	0.769692	0.84	Yersinia aleksiciae	Yersinia frederiksenii	III	III
Yersinia-aleksiciae-GCF001047675-1-159 & Yersinia-hibernica-GCF004124235-1-CFS1934	85.8521	84.6188	84.25	0.581793	0.740435	0.8	Yersinia aleksiciae	Yersinia hibernica	III	III
Yersinia-aleksiciae-GCF001047675-1-159 & Yersinia-intermedia-GCF001166625-1-821-84	86.197	85.0148	85.17	0.630885	0.723181	0.81	Yersinia aleksiciae	Yersinia intermedia	III	III
Yersinia-aleksiciae-GCF001047675-1-159 & Yersinia-intermedia-GCF001218045-1-182-02	86.2066	85.1318	85.15	0.632709	0.753188	0.81	Yersinia aleksiciae	Yersinia intermedia	III	III
Yersinia-aleksiciae-GCF001047675-1-159 & Yersinia-intermedia-GCF001221165-1-93-02	86.256	85.1705	85.16	0.618434	0.729182	0.81	Yersinia aleksiciae	Yersinia intermedia	III	III
Yersinia-aleksiciae-GCF001047675-1-159 & Yersinia-intermedia-GCF009730055-1-FDAARGOS-730	86.2679	85.297	85.16	0.627092	0.76069	0.8	Yersinia aleksiciae	Yersinia intermedia	III	III
Yersinia-aleksiciae-GCF001047675-1-159 & Yersinia-kristensenii-GCF000173715-1-ATCC-33638	85.9962	84.7697	84.64	0.545696	0.729932	0.79	Yersinia aleksiciae	Yersinia kristensenii	III	III
Yersinia-aleksiciae-GCF001047675-1-159 & Yersinia-kristensenii-GCF000834215-1-Y225	86.1918	84.9571	84.8	0.605016	0.765941	0.81	Yersinia aleksiciae	Yersinia kristensenii	III	III
Yersinia-aleksiciae-GCF001047675-1-159 & Yersinia-kristensenii-GCF001153365-1-119-84	86.0548	85.0429	84.84	0.618472	0.756939	0.82	Yersinia aleksiciae	Yersinia kristensenii	III	III
Yersinia-aleksiciae-GCF001047675-1-159 & Yersinia-kristensenii-GCF900460525-1-NCTC11471	85.9929	85.0063	84.58	0.604071	0.732933	0.81	Yersinia aleksiciae	Yersinia kristensenii	III	III
Yersinia-aleksiciae-GCF001047675-1-159 & Yersinia-massiliensis-GCF000312485-1-CCUG-53443	86.7129	85.9725	86	0.692171	0.780195	0.83	Yersinia aleksiciae	Yersinia massiliensis	III	III
Yersinia-aleksiciae-GCF001047675-1-159 & Yersinia-massiliensis-GCF001218185-1-120-02	86.7824	86.0623	86.11	0.702852	0.793698	0.84	Yersinia aleksiciae	Yersinia massiliensis	III	III
Yersinia-aleksiciae-GCF001047675-1-159 & Yersinia-massiliensis-GCF001222845-1-112-02	86.7553	86.097	86.09	0.698199	0.776444	0.84	Yersinia aleksiciae	Yersinia massiliensis	III	III
Yersinia-aleksiciae-GCF001047675-1-159 & Yersinia-massiliensis-GCF001319565-1-3400-83	86.7756	86.0389	86.09	0.702622	0.776444	0.84	Yersinia aleksiciae	Yersinia massiliensis	III	III
Yersinia-aleksiciae-GCF001047675-1-159 & Yersinia-mollaretii-GCF001106265-1-YE8850	90.3621	90.1514	90.41	0.788192	0.820705	0.83	Yersinia aleksiciae	Yersinia mollaretii	III	III
Yersinia-aleksiciae-GCF001047675-1-159 & Yersinia-mollaretii-GCF001108385-1-IP22404	90.4088	90.167	90.61	0.78312	0.813203	0.82	Yersinia aleksiciae	Yersinia mollaretii	III	III
Yersinia-aleksiciae-GCF001047675-1-159 & Yersinia-mollaretii-GCF001149645-1-IP25089	90.2781	90.1082	90.52	0.797579	0.830458	0.84	Yersinia aleksiciae	Yersinia mollaretii	III	III
Yersinia-aleksiciae-GCF001047675-1-159 & Yersinia-mollaretii-GCF013282725-1-ATCC-43969	90.3642	90.269	90.5	0.791901	0.815454	0.82	Yersinia aleksiciae	Yersinia mollaretii	III	III
Yersinia-aleksiciae-GCF001047675-1-159 & Yersinia-nurmii-GCF001112925-1-CIP110231	84.2137	81.1594	78.92	0.221794	0.462116	0.63	Yersinia aleksiciae	Yersinia nurmii	III	I
Yersinia-aleksiciae-GCF001047675-1-159 & Yersinia-pekkanenii-GCF001152565-1-A125KOH2	86.5916	85.2981	85.68	0.610535	0.726932	0.76	Yersinia aleksiciae	Yersinia pekkanenii	III	III
Yersinia-aleksiciae-GCF001047675-1-159 & Yersinia-pekkanenii-GCF001244635-1-CIP110230	86.5757	85.4044	85.69	0.610586	0.723181	0.76	Yersinia aleksiciae	Yersinia pekkanenii	III	III
Yersinia-aleksiciae-GCF001047675-1-159 & Yersinia-pestis-GCF000222975-1-A1122	85.4573	83.1333	82.65	0.393143	0.603151	0.67	Yersinia aleksiciae	Yersinia pestis	III	II
Yersinia-aleksiciae-GCF001047675-1-159 & Yersinia-pestis-GCF000320425-1-12	85.3157	83.0393	82.7	0.380684	0.471118	0.66	Yersinia aleksiciae	Yersinia pestis	III	II
Yersinia-aleksiciae-GCF001047675-1-159 & Yersinia-pestis-GCF000320445-1-2	85.3269	83.1119	82.71	0.382946	0.47862	0.67	Yersinia aleksiciae	Yersinia pestis	III	II
Yersinia-aleksiciae-GCF001047675-1-159 & Yersinia-pestis-GCF000323445-1-5	85.3481	82.9367	82.65	0.377676	0.456114	0.66	Yersinia aleksiciae	Yersinia pestis	III	II
Yersinia-aleksiciae-GCF001047675-1-159 & Yersinia-pestis-GCF000323505-1-7	85.2933	82.9103	82.62	0.38688	0.511628	0.67	Yersinia aleksiciae	Yersinia pestis	III	II
Yersinia-aleksiciae-GCF001047675-1-159 & Yersinia-pestis-GCF000323645-1-91	85.3186	83.0706	82.76	0.38115	0.486872	0.65	Yersinia aleksiciae	Yersinia pestis	III	II
Yersinia-aleksiciae-GCF001047675-1-159 & Yersinia-pestis-GCF000834825-1-Antiqua	85.4429	82.9988	82.61	0.395942	0.612903	0.68	Yersinia aleksiciae	Yersinia pestis	III	II
Yersinia-aleksiciae-GCF001047675-1-159 & Yersinia-proxima-GCA902170785-1-IP37424T	85.9069	84.8969	84.76	0.613027	0.741185	0.81	Yersinia aleksiciae	Yersinia proxima	III	III
Yersinia-aleksiciae-GCF001047675-1-159 & Yersinia-pseudotuberculosis-GCF001319705-1-IP32881	85.2644	82.8996	82.66	0.40168	0.611403	0.69	Yersinia aleksiciae	Yersinia pseudotuberculosis	III	II
Yersinia-aleksiciae-GCF001047675-1-159 & Yersinia-pseudotuberculosis-GCF001319725-1-PT682	85.2926	82.908	82.61	0.398834	0.610653	0.7	Yersinia aleksiciae	Yersinia pseudotuberculosis	III	II
Yersinia-aleksiciae-GCF001047675-1-159 & Yersinia-pseudotuberculosis-GCF001319765-1-260	85.234	82.9993	82.63	0.405458	0.614404	0.7	Yersinia aleksiciae	Yersinia pseudotuberculosis	III	II
Yersinia-aleksiciae-GCF001047675-1-159 & Yersinia-pseudotuberculosis-GCF001319785-1-IP33250	85.3734	82.9955	82.63	0.400177	0.618155	0.7	Yersinia aleksiciae	Yersinia pseudotuberculosis	III	II
Yersinia-aleksiciae-GCF001047675-1-159 & Yersinia-pseudotuberculosis-GCF001319885-1-OK6088	85.3358	82.9738	82.64	0.398978	0.612153	0.7	Yersinia aleksiciae	Yersinia pseudotuberculosis	III	II
Yersinia-aleksiciae-GCF001047675-1-159 & Yersinia-pseudotuberculosis-GCF900637475-1-NCTC10275	85.3632	83.0952	82.59	0.40765	0.623406	0.7	Yersinia aleksiciae	Yersinia pseudotuberculosis	III	II
Yersinia-aleksiciae-GCF001047675-1-159 & Yersinia-rochesterensis-GCF902170605-1-IP35638T	86.1187	84.9069	84.88	0.591804	0.717929	0.79	Yersinia aleksiciae	Yersinia rochesterensis	III	III
Yersinia-aleksiciae-GCF001047675-1-159 & Yersinia-rohdei-GCF000173775-1-ATCC-43380	85.788	84.4269	84.3	0.544329	0.696174	0.77	Yersinia aleksiciae	Yersinia rohdei	III	III
Yersinia-aleksiciae-GCF001047675-1-159 & Yersinia-rohdei-GCF000834455-1-YRA	85.9452	84.5785	84.24	0.552959	0.726182	0.78	Yersinia aleksiciae	Yersinia rohdei	III	III
Yersinia-aleksiciae-GCF001047675-1-159 & Yersinia-rohdei-GCF001152185-1-82589	85.9067	84.4279	84.35	0.550955	0.728432	0.78	Yersinia aleksiciae	Yersinia rohdei	III	III
Yersinia-aleksiciae-GCF001047675-1-159 & Yersinia-rohdei-GCF001217805-1-68-02	85.8535	84.4747	84.33	0.551792	0.710428	0.78	Yersinia aleksiciae	Yersinia rohdei	III	III
Yersinia-aleksiciae-GCF001047675-1-159 & Yersinia-rohdei-GCF001223385-1-56-02	85.8331	84.4198	84.35	0.549743	0.708927	0.77	Yersinia aleksiciae	Yersinia rohdei	III	III
Yersinia-aleksiciae-GCF001047675-1-159 & Yersinia-rohdei-GCF001320025-1-3343	85.848	84.4806	84.37	0.554074	0.713428	0.78	Yersinia aleksiciae	Yersinia rohdei	III	III
Yersinia-aleksiciae-GCF001047675-1-159 & Yersinia-ruckeri-GCF000737165-1-37551	84.3092	81.4403	79.06	0.205959	0.409602	0.59	Yersinia aleksiciae	Yersinia ruckeri	III	I
Yersinia-aleksiciae-GCF001047675-1-159 & Yersinia-ruckeri-GCF000754815-1-ATCC-29473	84.3818	81.5202	79.03	0.207072	0.417854	0.59	Yersinia aleksiciae	Yersinia ruckeri	III	I
Yersinia-aleksiciae-GCF001047675-1-159 & Yersinia-ruckeri-GCF000775355-2-SC09	84.4112	81.5687	78.99	0.208136	0.427607	0.59	Yersinia aleksiciae	Yersinia ruckeri	III	I
Yersinia-aleksiciae-GCF001047675-1-159 & Yersinia-ruckeri-GCF000824965-1-CSF007-82	84.3512	81.4676	79.02	0.208269	0.411853	0.59	Yersinia aleksiciae	Yersinia ruckeri	III	I
Yersinia-aleksiciae-GCF001047675-1-159 & Yersinia-ruckeri-GCF000834255-1-YRB	84.4089	81.4181	79.01	0.206017	0.432108	0.58	Yersinia aleksiciae	Yersinia ruckeri	III	I
Yersinia-aleksiciae-GCF001047675-1-159 & Yersinia-ruckeri-GCF000964565-1-Big-Creek-74	84.5591	81.6643	79.01	0.207629	0.420855	0.59	Yersinia aleksiciae	Yersinia ruckeri	III	I
Yersinia-aleksiciae-GCF001047675-1-159 & Yersinia-ruckeri-GCF001166725-1-RS41	84.3542	81.4397	79.02	0.206425	0.415604	0.59	Yersinia aleksiciae	Yersinia ruckeri	III	I
Yersinia-aleksiciae-GCF001047675-1-159 & Yersinia-ruckeri-GCF001172905-1-OMBL4	84.3558	81.3775	79	0.204145	0.414854	0.59	Yersinia aleksiciae	Yersinia ruckeri	III	I
Yersinia-aleksiciae-GCF001047675-1-159 & Yersinia-similis-GCF000582515-1-228	85.3149	82.9051	82.6	0.403264	0.630158	0.7	Yersinia aleksiciae	Yersinia similis	III	II
Yersinia-aleksiciae-GCF001047675-1-159 & Yersinia-similis-GCF001053095-1-Y228	85.2277	82.8088	82.63	0.400789	0.613653	0.69	Yersinia aleksiciae	Yersinia similis	III	II
Yersinia-aleksiciae-GCF001047675-1-159 & Yersinia-similis-GCF001114105-1-Y233	85.2082	82.8548	82.63	0.4049	0.617404	0.7	Yersinia aleksiciae	Yersinia similis	III	II
Yersinia-aleksiciae-GCF001047675-1-159 & Yersinia-similis-GCF001136465-1-MW109-2	85.1851	82.8387	82.68	0.405204	0.621155	0.7	Yersinia aleksiciae	Yersinia similis	III	II
Yersinia-aleksiciae-GCF001047675-1-159 & Yersinia-similis-GCF001140625-1-R819	85.2134	82.8775	82.63	0.404971	0.615154	0.7	Yersinia aleksiciae	Yersinia similis	III	II
Yersinia-aleksiciae-GCF001047675-1-159 & Yersinia-similis-GCF001319745-1-Y252	85.2541	82.8315	82.72	0.408878	0.616654	0.7	Yersinia aleksiciae	Yersinia similis	III	II
Yersinia-aleksiciae-GCF001047675-1-159 & Yersinia-thracica-GCF902170565-1-IP34646T	86.2248	84.9643	84.88	0.594159	0.734434	0.8	Yersinia aleksiciae	Yersinia thracica	III	III
Yersinia-aleksiciae-GCF001047675-1-159 & Yersinia-vastinensis-GCF902726565-1-IP38594T	85.7043	84.5299	84.23	0.584603	0.732933	0.81	Yersinia aleksiciae	Yersinia vastinensis	III	III
Yersinia-aleksiciae-GCF001047675-1-159 & Yersinia-wautersii-GCF001123345-1-Y428	85.4006	82.945	82.67	0.393923	0.607652	0.7	Yersinia aleksiciae	Yersinia wautersii	III	II
Yersinia-aleksiciae-GCF001047675-1-159 & Yersinia-wautersii-GCF001319825-1-WP-931201	85.3455	83.0868	82.61	0.396758	0.611403	0.71	Yersinia aleksiciae	Yersinia wautersii	III	II
Yersinia-aleksiciae-GCF001115185-1-IP27925 & 16Y0180	84.559	81.223	79.01	0.203712	0.424983	0.59	Yersinia aleksiciae	Yersinia ruckeri	III	I
Yersinia-aleksiciae-GCF001115185-1-IP27925 & 17Y0153	84.5749	81.1895	78.99	0.204788	0.427699	0.59	Yersinia aleksiciae	Yersinia ruckeri	III	I
Yersinia-aleksiciae-GCF001115185-1-IP27925 & 17Y0155	84.5732	81.2213	78.99	0.204971	0.437203	0.59	Yersinia aleksiciae	Yersinia ruckeri	III	I
Yersinia-aleksiciae-GCF001115185-1-IP27925 & 17Y0157	84.3949	81.1019	78.9	0.198337	0.431093	0.59	Yersinia aleksiciae	Yersinia ruckeri	III	I
Yersinia-aleksiciae-GCF001115185-1-IP27925 & 17Y0159	84.4549	81.0272	78.94	0.199941	0.427699	0.59	Yersinia aleksiciae	Yersinia ruckeri	III	I
Yersinia-aleksiciae-GCF001115185-1-IP27925 & 17Y0161	84.4187	81.0319	78.95	0.197483	0.431093	0.59	Yersinia aleksiciae	Yersinia ruckeri	III	I
Yersinia-aleksiciae-GCF001115185-1-IP27925 & 17Y0163	84.4896	81.1518	78.97	0.202288	0.43313	0.6	Yersinia aleksiciae	Yersinia ruckeri	III	I
Yersinia-aleksiciae-GCF001115185-1-IP27925 & 17Y0189	84.5735	81.1683	78.99	0.204756	0.429735	0.59	Yersinia aleksiciae	Yersinia ruckeri	III	I
Yersinia-aleksiciae-GCF001115185-1-IP27925 & 17Y0412	84.4479	81.0919	78.94	0.200701	0.42702	0.59	Yersinia aleksiciae	Yersinia ruckeri	III	I
Yersinia-aleksiciae-GCF001115185-1-IP27925 & 17Y0414	84.4604	81.1072	78.93	0.200935	0.429056	0.59	Yersinia aleksiciae	Yersinia ruckeri	III	I
Yersinia-aleksiciae-GCF001115185-1-IP27925 & Yersinia-aldovae-GCF000173735-1-ATCC-35236	85.5562	83.9354	83.79	0.502085	0.670061	0.73	Yersinia aleksiciae	Yersinia aldovae	III	III
Yersinia-aleksiciae-GCF001115185-1-IP27925 & Yersinia-aldovae-GCF000834395-1-670-83	85.5637	83.9675	83.83	0.507559	0.692464	0.74	Yersinia aleksiciae	Yersinia aldovae	III	III
Yersinia-aleksiciae-GCF001115185-1-IP27925 & Yersinia-aldovae-GCF001091225-1-IP06005	85.5546	83.9183	83.77	0.503555	0.68296	0.74	Yersinia aleksiciae	Yersinia aldovae	III	III
Yersinia-aleksiciae-GCF001115185-1-IP27925 & Yersinia-aleksiciae-GCF001047675-1-159	99.6126	99.3868	99.57	0.810391	0.820774	0.81	Yersinia aleksiciae	Yersinia aleksiciae	III	III
Yersinia-aleksiciae-GCF001115185-1-IP27925 & Yersinia-aleksiciae-GCF001319845-1-404-81	99.6115	99.3754	99.61	0.919526	0.923286	0.92	Yersinia aleksiciae	Yersinia aleksiciae	III	III
Yersinia-aleksiciae-GCF001115185-1-IP27925 & Yersinia-alsatica-GCF902170305-1-IP38850T	86.0614	85.0526	84.82	0.633532	0.788187	0.83	Yersinia aleksiciae	Yersinia alsatica	III	III
Yersinia-aleksiciae-GCF001115185-1-IP27925 & Yersinia-artesiana-GCF902726545-1-IP42281T	85.88	84.8699	84.6	0.586796	0.718262	0.79	Yersinia aleksiciae	Yersinia artesiana	III	III
Yersinia-aleksiciae-GCF001115185-1-IP27925 & Yersinia-bercovieri-GCF000167975-1-ATCC-43970	91.4788	91.0919	91.56	0.788175	0.791582	0.81	Yersinia aleksiciae	Yersinia bercovieri	III	III
Yersinia-aleksiciae-GCF001115185-1-IP27925 & Yersinia-bercovieri-GCF001131685-1-127-84	91.4628	91.114	91.51	0.792443	0.820095	0.83	Yersinia aleksiciae	Yersinia bercovieri	III	III
Yersinia-aleksiciae-GCF001115185-1-IP27925 & Yersinia-bercovieri-GCF001319545-1-3016-84	91.4285	91.0774	91.53	0.793738	0.831636	0.83	Yersinia aleksiciae	Yersinia bercovieri	III	III
Yersinia-aleksiciae-GCF001115185-1-IP27925 & Yersinia-bercovieri-GCF001319955-1-FE80217	91.4682	91.144	91.64	0.802933	0.824847	0.83	Yersinia aleksiciae	Yersinia bercovieri	III	III
Yersinia-aleksiciae-GCF001115185-1-IP27925 & Yersinia-canariae-GCF009831415-1-NCTC-14382	85.88	84.7139	84.44	0.598329	0.755601	0.81	Yersinia aleksiciae	Yersinia canariae	III	III
Yersinia-aleksiciae-GCF001115185-1-IP27925 & Yersinia-enterocolitica-GCF000192105-1-105	85.8366	84.5071	84.26	0.581559	0.748812	0.81	Yersinia aleksiciae	Yersinia enterocolitica	III	III
Yersinia-aleksiciae-GCF001115185-1-IP27925 & Yersinia-enterocolitica-GCF000253175-1-Y11	85.8513	84.5409	84.32	0.57984	0.746775	0.79	Yersinia aleksiciae	Yersinia enterocolitica	III	III
Yersinia-aleksiciae-GCF001115185-1-IP27925 & Yersinia-enterocolitica-GCF000284955-1-647-5307	85.7918	84.5955	84.31	0.576482	0.73184	0.79	Yersinia aleksiciae	Yersinia enterocolitica	III	III
Yersinia-aleksiciae-GCF001115185-1-IP27925 & Yersinia-enterocolitica-GCF000987925-1-FORC-002	85.9709	84.7686	84.55	0.60841	0.767821	0.82	Yersinia aleksiciae	Yersinia enterocolitica	III	III
Yersinia-aleksiciae-GCF001115185-1-IP27925 & Yersinia-enterocolitica-GCF001050775-1-YE149-02	85.8323	84.6027	84.25	0.583318	0.746775	0.81	Yersinia aleksiciae	Yersinia enterocolitica	III	III
Yersinia-aleksiciae-GCF001115185-1-IP27925 & Yersinia-enterocolitica-GCF001050815-1-YE3094-96	85.8195	84.4903	84.3	0.577356	0.746096	0.79	Yersinia aleksiciae	Yersinia enterocolitica	III	III
Yersinia-aleksiciae-GCF001115185-1-IP27925 & Yersinia-enterocolitica-GCF001085265-1-ERL053435	85.8162	84.6776	84.46	0.602708	0.752885	0.82	Yersinia aleksiciae	Yersinia enterocolitica	III	III
Yersinia-aleksiciae-GCF001115185-1-IP27925 & Yersinia-enterocolitica-GCF001097785-1-1127	85.8813	84.54	84.27	0.581651	0.73795	0.81	Yersinia aleksiciae	Yersinia enterocolitica	III	III
Yersinia-aleksiciae-GCF001115185-1-IP27925 & Yersinia-enterocolitica-GCF001151605-1-209-36-84	85.858	84.7717	84.55	0.588095	0.722335	0.79	Yersinia aleksiciae	Yersinia enterocolitica	III	III
Yersinia-aleksiciae-GCF001115185-1-IP27925 & Yersinia-enterocolitica-GCF001160045-1-IP06077	85.8253	84.4805	84.33	0.577951	0.739986	0.79	Yersinia aleksiciae	Yersinia enterocolitica	III	III
Yersinia-aleksiciae-GCF001115185-1-IP27925 & Yersinia-enterocolitica-GCF001219785-1-YE08-03	85.8236	84.5166	84.26	0.582603	0.732519	0.81	Yersinia aleksiciae	Yersinia enterocolitica	III	III
Yersinia-aleksiciae-GCF001115185-1-IP27925 & Yersinia-enterocolitica-GCF001319325-1-ERL023784	85.8393	84.6574	84.51	0.607416	0.767142	0.82	Yersinia aleksiciae	Yersinia enterocolitica	III	III
Yersinia-aleksiciae-GCF001115185-1-IP27925 & Yersinia-entomophaga-GCF001656035-1-MH96	84.3391	80.9201	78.88	0.211657	0.468432	0.63	Yersinia aleksiciae	Yersinia entomophaga	III	I
Yersinia-aleksiciae-GCF001115185-1-IP27925 & Yersinia-entomophaga-GCF002192845-1-SCPM-O-B-7183	84.3501	80.936	78.91	0.211001	0.465037	0.62	Yersinia aleksiciae	Yersinia entomophaga	III	I
Yersinia-aleksiciae-GCF001115185-1-IP27925 & Yersinia-frederiksenii-GCF000754805-1-ATCC-33641	85.8543	84.732	84.45	0.604931	0.773931	0.82	Yersinia aleksiciae	Yersinia frederiksenii	III	III
Yersinia-aleksiciae-GCF001115185-1-IP27925 & Yersinia-frederiksenii-GCF001090165-1-22714-85	86.0486	85.0199	84.85	0.626813	0.775289	0.82	Yersinia aleksiciae	Yersinia frederiksenii	III	III
Yersinia-aleksiciae-GCF001115185-1-IP27925 & Yersinia-frederiksenii-GCF001155565-1-3430	85.7185	84.4437	84.05	0.590895	0.760353	0.83	Yersinia aleksiciae	Yersinia frederiksenii	III	III
Yersinia-aleksiciae-GCF001115185-1-IP27925 & Yersinia-frederiksenii-GCF001157485-1-28-85	85.9924	84.9543	84.72	0.624921	0.775967	0.83	Yersinia aleksiciae	Yersinia frederiksenii	III	III
Yersinia-aleksiciae-GCF001115185-1-IP27925 & Yersinia-hibernica-GCF004124235-1-CFS1934	85.6286	84.3042	84.09	0.567935	0.732519	0.8	Yersinia aleksiciae	Yersinia hibernica	III	III
Yersinia-aleksiciae-GCF001115185-1-IP27925 & Yersinia-intermedia-GCF001166625-1-821-84	86.092	84.938	84.96	0.62142	0.735234	0.81	Yersinia aleksiciae	Yersinia intermedia	III	III
Yersinia-aleksiciae-GCF001115185-1-IP27925 & Yersinia-intermedia-GCF001218045-1-182-02	86.0456	85.0355	84.92	0.622487	0.749491	0.81	Yersinia aleksiciae	Yersinia intermedia	III	III
Yersinia-aleksiciae-GCF001115185-1-IP27925 & Yersinia-intermedia-GCF001221165-1-93-02	86.0721	84.904	84.96	0.613028	0.736592	0.81	Yersinia aleksiciae	Yersinia intermedia	III	III
Yersinia-aleksiciae-GCF001115185-1-IP27925 & Yersinia-intermedia-GCF009730055-1-FDAARGOS-730	86.0826	84.9779	84.94	0.621256	0.775289	0.81	Yersinia aleksiciae	Yersinia intermedia	III	III
Yersinia-aleksiciae-GCF001115185-1-IP27925 & Yersinia-kristensenii-GCF000173715-1-ATCC-33638	85.9149	84.6401	84.46	0.549294	0.742023	0.8	Yersinia aleksiciae	Yersinia kristensenii	III	III
Yersinia-aleksiciae-GCF001115185-1-IP27925 & Yersinia-kristensenii-GCF000834215-1-Y225	85.9533	84.6746	84.53	0.589653	0.767142	0.8	Yersinia aleksiciae	Yersinia kristensenii	III	III
Yersinia-aleksiciae-GCF001115185-1-IP27925 & Yersinia-kristensenii-GCF001153365-1-119-84	85.9286	84.7606	84.57	0.605194	0.7685	0.81	Yersinia aleksiciae	Yersinia kristensenii	III	III
Yersinia-aleksiciae-GCF001115185-1-IP27925 & Yersinia-kristensenii-GCF900460525-1-NCTC11471	85.886	84.6559	84.45	0.59979	0.767821	0.81	Yersinia aleksiciae	Yersinia kristensenii	III	III
Yersinia-aleksiciae-GCF001115185-1-IP27925 & Yersinia-massiliensis-GCF000312485-1-CCUG-53443	86.6195	85.695	85.82	0.688157	0.810591	0.82	Yersinia aleksiciae	Yersinia massiliensis	III	III
Yersinia-aleksiciae-GCF001115185-1-IP27925 & Yersinia-massiliensis-GCF001218185-1-120-02	86.5571	85.7479	85.82	0.690477	0.790903	0.83	Yersinia aleksiciae	Yersinia massiliensis	III	III
Yersinia-aleksiciae-GCF001115185-1-IP27925 & Yersinia-massiliensis-GCF001222845-1-112-02	86.7132	85.8994	85.99	0.702247	0.811948	0.84	Yersinia aleksiciae	Yersinia massiliensis	III	III
Yersinia-aleksiciae-GCF001115185-1-IP27925 & Yersinia-massiliensis-GCF001319565-1-3400-83	86.5885	85.7754	85.83	0.692541	0.789545	0.83	Yersinia aleksiciae	Yersinia massiliensis	III	III
Yersinia-aleksiciae-GCF001115185-1-IP27925 & Yersinia-mollaretii-GCF001106265-1-YE8850	90.2125	89.9922	90.39	0.793413	0.830278	0.83	Yersinia aleksiciae	Yersinia mollaretii	III	III
Yersinia-aleksiciae-GCF001115185-1-IP27925 & Yersinia-mollaretii-GCF001108385-1-IP22404	90.2913	90.1277	90.53	0.792318	0.817379	0.83	Yersinia aleksiciae	Yersinia mollaretii	III	III
Yersinia-aleksiciae-GCF001115185-1-IP27925 & Yersinia-mollaretii-GCF001149645-1-IP25089	90.1371	89.9285	90.34	0.797182	0.826205	0.83	Yersinia aleksiciae	Yersinia mollaretii	III	III
Yersinia-aleksiciae-GCF001115185-1-IP27925 & Yersinia-mollaretii-GCF013282725-1-ATCC-43969	90.1819	90.0362	90.41	0.793142	0.826884	0.82	Yersinia aleksiciae	Yersinia mollaretii	III	III
Yersinia-aleksiciae-GCF001115185-1-IP27925 & Yersinia-nurmii-GCF001112925-1-CIP110231	84.2332	81.1638	78.76	0.214638	0.458927	0.64	Yersinia aleksiciae	Yersinia nurmii	III	I
Yersinia-aleksiciae-GCF001115185-1-IP27925 & Yersinia-pekkanenii-GCF001152565-1-A125KOH2	86.4795	85.2644	85.59	0.611755	0.735913	0.77	Yersinia aleksiciae	Yersinia pekkanenii	III	III
Yersinia-aleksiciae-GCF001115185-1-IP27925 & Yersinia-pekkanenii-GCF001244635-1-CIP110230	86.4941	85.2917	85.62	0.609628	0.73184	0.76	Yersinia aleksiciae	Yersinia pekkanenii	III	III
Yersinia-aleksiciae-GCF001115185-1-IP27925 & Yersinia-pestis-GCF000222975-1-A1122	85.2844	82.8268	82.66	0.382148	0.614392	0.67	Yersinia aleksiciae	Yersinia pestis	III	II
Yersinia-aleksiciae-GCF001115185-1-IP27925 & Yersinia-pestis-GCF000320425-1-12	85.2898	82.9271	82.65	0.373986	0.475221	0.67	Yersinia aleksiciae	Yersinia pestis	III	II
Yersinia-aleksiciae-GCF001115185-1-IP27925 & Yersinia-pestis-GCF000320445-1-2	85.2917	82.9468	82.65	0.376288	0.480652	0.67	Yersinia aleksiciae	Yersinia pestis	III	II
Yersinia-aleksiciae-GCF001115185-1-IP27925 & Yersinia-pestis-GCF000323445-1-5	85.3025	82.8201	82.59	0.371043	0.460964	0.66	Yersinia aleksiciae	Yersinia pestis	III	II
Yersinia-aleksiciae-GCF001115185-1-IP27925 & Yersinia-pestis-GCF000323505-1-7	85.2496	82.7393	82.57	0.379893	0.520706	0.68	Yersinia aleksiciae	Yersinia pestis	III	II
Yersinia-aleksiciae-GCF001115185-1-IP27925 & Yersinia-pestis-GCF000323645-1-91	85.2851	82.9592	82.68	0.374842	0.490156	0.66	Yersinia aleksiciae	Yersinia pestis	III	II
Yersinia-aleksiciae-GCF001115185-1-IP27925 & Yersinia-pestis-GCF000834825-1-Antiqua	85.2736	82.7356	82.61	0.383867	0.625255	0.68	Yersinia aleksiciae	Yersinia pestis	III	II
Yersinia-aleksiciae-GCF001115185-1-IP27925 & Yersinia-proxima-GCA902170785-1-IP37424T	85.8279	84.638	84.48	0.600881	0.758995	0.8	Yersinia aleksiciae	Yersinia proxima	III	III
Yersinia-aleksiciae-GCF001115185-1-IP27925 & Yersinia-pseudotuberculosis-GCF001319705-1-IP32881	85.3205	82.8606	82.65	0.397333	0.623897	0.7	Yersinia aleksiciae	Yersinia pseudotuberculosis	III	II
Yersinia-aleksiciae-GCF001115185-1-IP27925 & Yersinia-pseudotuberculosis-GCF001319725-1-PT682	85.3415	82.9384	82.64	0.395926	0.616429	0.7	Yersinia aleksiciae	Yersinia pseudotuberculosis	III	II
Yersinia-aleksiciae-GCF001115185-1-IP27925 & Yersinia-pseudotuberculosis-GCF001319765-1-260	85.223	82.8168	82.58	0.394587	0.625933	0.7	Yersinia aleksiciae	Yersinia pseudotuberculosis	III	II
Yersinia-aleksiciae-GCF001115185-1-IP27925 & Yersinia-pseudotuberculosis-GCF001319785-1-IP33250	85.3122	82.8728	82.59	0.393272	0.625933	0.7	Yersinia aleksiciae	Yersinia pseudotuberculosis	III	II
Yersinia-aleksiciae-GCF001115185-1-IP27925 & Yersinia-pseudotuberculosis-GCF001319885-1-OK6088	85.3679	82.8537	82.64	0.393124	0.627291	0.7	Yersinia aleksiciae	Yersinia pseudotuberculosis	III	II
Yersinia-aleksiciae-GCF001115185-1-IP27925 & Yersinia-pseudotuberculosis-GCF900637475-1-NCTC10275	85.2326	82.8113	82.58	0.394053	0.625255	0.69	Yersinia aleksiciae	Yersinia pseudotuberculosis	III	II
Yersinia-aleksiciae-GCF001115185-1-IP27925 & Yersinia-rochesterensis-GCF902170605-1-IP35638T	85.9898	84.7816	84.64	0.592768	0.73795	0.8	Yersinia aleksiciae	Yersinia rochesterensis	III	III
Yersinia-aleksiciae-GCF001115185-1-IP27925 & Yersinia-rohdei-GCF000173775-1-ATCC-43380	85.7397	84.3098	84.02	0.537206	0.700611	0.78	Yersinia aleksiciae	Yersinia rohdei	III	III
Yersinia-aleksiciae-GCF001115185-1-IP27925 & Yersinia-rohdei-GCF000834455-1-YRA	85.7528	84.2128	84.03	0.538996	0.724372	0.78	Yersinia aleksiciae	Yersinia rohdei	III	III
Yersinia-aleksiciae-GCF001115185-1-IP27925 & Yersinia-rohdei-GCF001152185-1-82589	85.7604	84.2432	84.08	0.535134	0.716225	0.77	Yersinia aleksiciae	Yersinia rohdei	III	III
Yersinia-aleksiciae-GCF001115185-1-IP27925 & Yersinia-rohdei-GCF001217805-1-68-02	85.7858	84.2307	84.05	0.550346	0.732519	0.79	Yersinia aleksiciae	Yersinia rohdei	III	III
Yersinia-aleksiciae-GCF001115185-1-IP27925 & Yersinia-rohdei-GCF001223385-1-56-02	85.7525	84.2724	84.08	0.537782	0.700611	0.77	Yersinia aleksiciae	Yersinia rohdei	III	III
Yersinia-aleksiciae-GCF001115185-1-IP27925 & Yersinia-rohdei-GCF001320025-1-3343	85.7468	84.1878	84.05	0.535497	0.723014	0.77	Yersinia aleksiciae	Yersinia rohdei	III	III
Yersinia-aleksiciae-GCF001115185-1-IP27925 & Yersinia-ruckeri-GCF000737165-1-37551	84.4802	81.1135	79	0.208041	0.439919	0.6	Yersinia aleksiciae	Yersinia ruckeri	III	I
Yersinia-aleksiciae-GCF001115185-1-IP27925 & Yersinia-ruckeri-GCF000754815-1-ATCC-29473	84.563	81.2004	78.99	0.203589	0.435845	0.59	Yersinia aleksiciae	Yersinia ruckeri	III	I
Yersinia-aleksiciae-GCF001115185-1-IP27925 & Yersinia-ruckeri-GCF000775355-2-SC09	84.3155	80.9352	78.86	0.198131	0.425662	0.59	Yersinia aleksiciae	Yersinia ruckeri	III	I
Yersinia-aleksiciae-GCF001115185-1-IP27925 & Yersinia-ruckeri-GCF000824965-1-CSF007-82	84.5479	81.2439	78.98	0.204467	0.418873	0.59	Yersinia aleksiciae	Yersinia ruckeri	III	I
Yersinia-aleksiciae-GCF001115185-1-IP27925 & Yersinia-ruckeri-GCF000834255-1-YRB	84.3658	81.035	78.93	0.195886	0.426341	0.58	Yersinia aleksiciae	Yersinia ruckeri	III	I
Yersinia-aleksiciae-GCF001115185-1-IP27925 & Yersinia-ruckeri-GCF000964565-1-Big-Creek-74	84.3411	81.0142	78.88	0.198368	0.429735	0.59	Yersinia aleksiciae	Yersinia ruckeri	III	I
Yersinia-aleksiciae-GCF001115185-1-IP27925 & Yersinia-ruckeri-GCF001166725-1-RS41	84.5441	81.1844	78.98	0.202798	0.430414	0.59	Yersinia aleksiciae	Yersinia ruckeri	III	I
Yersinia-aleksiciae-GCF001115185-1-IP27925 & Yersinia-ruckeri-GCF001172905-1-OMBL4	84.3139	80.926	78.86	0.195608	0.427699	0.59	Yersinia aleksiciae	Yersinia ruckeri	III	I
Yersinia-aleksiciae-GCF001115185-1-IP27925 & Yersinia-similis-GCF000582515-1-228	85.1147	82.6785	82.53	0.396646	0.640869	0.7	Yersinia aleksiciae	Yersinia similis	III	II
Yersinia-aleksiciae-GCF001115185-1-IP27925 & Yersinia-similis-GCF001053095-1-Y228	85.1104	82.7295	82.54	0.397101	0.625255	0.7	Yersinia aleksiciae	Yersinia similis	III	II
Yersinia-aleksiciae-GCF001115185-1-IP27925 & Yersinia-similis-GCF001114105-1-Y233	85.3337	82.9066	82.68	0.402101	0.625255	0.7	Yersinia aleksiciae	Yersinia similis	III	II
Yersinia-aleksiciae-GCF001115185-1-IP27925 & Yersinia-similis-GCF001136465-1-MW109-2	85.288	82.8617	82.7	0.401253	0.632043	0.7	Yersinia aleksiciae	Yersinia similis	III	II
Yersinia-aleksiciae-GCF001115185-1-IP27925 & Yersinia-similis-GCF001140625-1-R819	85.3351	82.8217	82.67	0.40066	0.627291	0.7	Yersinia aleksiciae	Yersinia similis	III	II
Yersinia-aleksiciae-GCF001115185-1-IP27925 & Yersinia-similis-GCF001319745-1-Y252	85.2961	82.8761	82.68	0.402062	0.61575	0.7	Yersinia aleksiciae	Yersinia similis	III	II
Yersinia-aleksiciae-GCF001115185-1-IP27925 & Yersinia-thracica-GCF902170565-1-IP34646T	86.1276	84.7626	84.73	0.579615	0.73795	0.79	Yersinia aleksiciae	Yersinia thracica	III	III
Yersinia-aleksiciae-GCF001115185-1-IP27925 & Yersinia-vastinensis-GCF902726565-1-IP38594T	85.5898	84.2984	84.01	0.572925	0.748133	0.81	Yersinia aleksiciae	Yersinia vastinensis	III	III
Yersinia-aleksiciae-GCF001115185-1-IP27925 & Yersinia-wautersii-GCF001123345-1-Y428	85.2933	82.8364	82.65	0.387258	0.620502	0.69	Yersinia aleksiciae	Yersinia wautersii	III	II
Yersinia-aleksiciae-GCF001115185-1-IP27925 & Yersinia-wautersii-GCF001319825-1-WP-931201	85.2919	82.751	82.57	0.386446	0.626612	0.7	Yersinia aleksiciae	Yersinia wautersii	III	II
Yersinia-aleksiciae-GCF001319845-1-404-81 & 16Y0180	84.3589	81.1746	78.88	0.197606	0.404858	0.58	Yersinia aleksiciae	Yersinia ruckeri	III	I
Yersinia-aleksiciae-GCF001319845-1-404-81 & 17Y0153	84.3501	81.1482	78.86	0.198213	0.411606	0.58	Yersinia aleksiciae	Yersinia ruckeri	III	I
Yersinia-aleksiciae-GCF001319845-1-404-81 & 17Y0155	84.3656	81.1535	78.87	0.198763	0.416329	0.58	Yersinia aleksiciae	Yersinia ruckeri	III	I
Yersinia-aleksiciae-GCF001319845-1-404-81 & 17Y0157	84.3369	81.1438	78.88	0.195576	0.412955	0.58	Yersinia aleksiciae	Yersinia ruckeri	III	I
Yersinia-aleksiciae-GCF001319845-1-404-81 & 17Y0159	84.4662	81.216	78.93	0.199197	0.423077	0.59	Yersinia aleksiciae	Yersinia ruckeri	III	I
Yersinia-aleksiciae-GCF001319845-1-404-81 & 17Y0161	84.4501	81.1841	78.95	0.199262	0.421727	0.59	Yersinia aleksiciae	Yersinia ruckeri	III	I
Yersinia-aleksiciae-GCF001319845-1-404-81 & 17Y0163	84.4916	81.2361	78.92	0.198884	0.421053	0.59	Yersinia aleksiciae	Yersinia ruckeri	III	I
Yersinia-aleksiciae-GCF001319845-1-404-81 & 17Y0189	84.3433	81.1122	78.87	0.198183	0.412281	0.58	Yersinia aleksiciae	Yersinia ruckeri	III	I
Yersinia-aleksiciae-GCF001319845-1-404-81 & 17Y0412	84.4746	81.2712	78.92	0.198958	0.417004	0.59	Yersinia aleksiciae	Yersinia ruckeri	III	I
Yersinia-aleksiciae-GCF001319845-1-404-81 & 17Y0414	84.4908	81.2319	78.92	0.199364	0.415655	0.59	Yersinia aleksiciae	Yersinia ruckeri	III	I
Yersinia-aleksiciae-GCF001319845-1-404-81 & Yersinia-aldovae-GCF000173735-1-ATCC-35236	85.5452	84.041	83.82	0.507075	0.662618	0.73	Yersinia aleksiciae	Yersinia aldovae	III	III
Yersinia-aleksiciae-GCF001319845-1-404-81 & Yersinia-aldovae-GCF000834395-1-670-83	85.6583	84.0462	83.88	0.512514	0.711201	0.75	Yersinia aleksiciae	Yersinia aldovae	III	III
Yersinia-aleksiciae-GCF001319845-1-404-81 & Yersinia-aldovae-GCF001091225-1-IP06005	85.555	84.0123	83.78	0.507957	0.687584	0.74	Yersinia aleksiciae	Yersinia aldovae	III	III
Yersinia-aleksiciae-GCF001319845-1-404-81 & Yersinia-aleksiciae-GCF001047675-1-159	99.9707	99.9737	100	0.909894	0.867072	0.87	Yersinia aleksiciae	Yersinia aleksiciae	III	III
Yersinia-aleksiciae-GCF001319845-1-404-81 & Yersinia-aleksiciae-GCF001115185-1-IP27925	99.6115	99.4442	99.61	0.912328	0.912281	0.9	Yersinia aleksiciae	Yersinia aleksiciae	III	III
Yersinia-aleksiciae-GCF001319845-1-404-81 & Yersinia-alsatica-GCF902170305-1-IP38850T	86.0333	85.0451	84.83	0.631061	0.775304	0.83	Yersinia aleksiciae	Yersinia alsatica	III	III
Yersinia-aleksiciae-GCF001319845-1-404-81 & Yersinia-artesiana-GCF902726545-1-IP42281T	85.9282	85.0063	84.76	0.588226	0.703779	0.78	Yersinia aleksiciae	Yersinia artesiana	III	III
Yersinia-aleksiciae-GCF001319845-1-404-81 & Yersinia-bercovieri-GCF000167975-1-ATCC-43970	91.4504	91.1974	91.57	0.789294	0.782051	0.82	Yersinia aleksiciae	Yersinia bercovieri	III	III
Yersinia-aleksiciae-GCF001319845-1-404-81 & Yersinia-bercovieri-GCF001131685-1-127-84	91.3919	91.0511	91.45	0.804859	0.836032	0.84	Yersinia aleksiciae	Yersinia bercovieri	III	III
Yersinia-aleksiciae-GCF001319845-1-404-81 & Yersinia-bercovieri-GCF001319545-1-3016-84	91.3814	91.0486	91.49	0.805945	0.84143	0.84	Yersinia aleksiciae	Yersinia bercovieri	III	III
Yersinia-aleksiciae-GCF001319845-1-404-81 & Yersinia-bercovieri-GCF001319955-1-FE80217	91.4128	91.0709	91.48	0.79357	0.812416	0.83	Yersinia aleksiciae	Yersinia bercovieri	III	III
Yersinia-aleksiciae-GCF001319845-1-404-81 & Yersinia-canariae-GCF009831415-1-NCTC-14382	85.8851	84.7018	84.42	0.596149	0.755061	0.81	Yersinia aleksiciae	Yersinia canariae	III	III
Yersinia-aleksiciae-GCF001319845-1-404-81 & Yersinia-enterocolitica-GCF000192105-1-105	85.8157	84.6701	84.31	0.583881	0.741565	0.8	Yersinia aleksiciae	Yersinia enterocolitica	III	III
Yersinia-aleksiciae-GCF001319845-1-404-81 & Yersinia-enterocolitica-GCF000253175-1-Y11	85.8166	84.5693	84.37	0.581214	0.740891	0.79	Yersinia aleksiciae	Yersinia enterocolitica	III	III
Yersinia-aleksiciae-GCF001319845-1-404-81 & Yersinia-enterocolitica-GCF000284955-1-647-5307	85.7588	84.6555	84.35	0.579142	0.726721	0.79	Yersinia aleksiciae	Yersinia enterocolitica	III	III
Yersinia-aleksiciae-GCF001319845-1-404-81 & Yersinia-enterocolitica-GCF000987925-1-FORC-002	85.8242	84.8239	84.51	0.607534	0.749663	0.81	Yersinia aleksiciae	Yersinia enterocolitica	III	III
Yersinia-aleksiciae-GCF001319845-1-404-81 & Yersinia-enterocolitica-GCF001050775-1-YE149-02	85.7991	84.6733	84.29	0.584131	0.741565	0.8	Yersinia aleksiciae	Yersinia enterocolitica	III	III
Yersinia-aleksiciae-GCF001319845-1-404-81 & Yersinia-enterocolitica-GCF001050815-1-YE3094-96	85.7839	84.5471	84.35	0.574203	0.737517	0.78	Yersinia aleksiciae	Yersinia enterocolitica	III	III
Yersinia-aleksiciae-GCF001319845-1-404-81 & Yersinia-enterocolitica-GCF001085265-1-ERL053435	85.7679	84.6792	84.48	0.602208	0.760459	0.81	Yersinia aleksiciae	Yersinia enterocolitica	III	III
Yersinia-aleksiciae-GCF001319845-1-404-81 & Yersinia-enterocolitica-GCF001097785-1-1127	85.8599	84.5848	84.33	0.589335	0.736167	0.81	Yersinia aleksiciae	Yersinia enterocolitica	III	III
Yersinia-aleksiciae-GCF001319845-1-404-81 & Yersinia-enterocolitica-GCF001151605-1-209-36-84	85.9466	84.9674	84.66	0.596194	0.724696	0.8	Yersinia aleksiciae	Yersinia enterocolitica	III	III
Yersinia-aleksiciae-GCF001319845-1-404-81 & Yersinia-enterocolitica-GCF001160045-1-IP06077	85.7977	84.6213	84.38	0.575146	0.715924	0.78	Yersinia aleksiciae	Yersinia enterocolitica	III	III
Yersinia-aleksiciae-GCF001319845-1-404-81 & Yersinia-enterocolitica-GCF001219785-1-YE08-03	85.7894	84.5833	84.29	0.584292	0.727395	0.8	Yersinia aleksiciae	Yersinia enterocolitica	III	III
Yersinia-aleksiciae-GCF001319845-1-404-81 & Yersinia-enterocolitica-GCF001319325-1-ERL023784	85.7956	84.7253	84.52	0.605591	0.747638	0.81	Yersinia aleksiciae	Yersinia enterocolitica	III	III
Yersinia-aleksiciae-GCF001319845-1-404-81 & Yersinia-entomophaga-GCF001656035-1-MH96	84.255	81.1501	78.89	0.215854	0.47031	0.64	Yersinia aleksiciae	Yersinia entomophaga	III	I
Yersinia-aleksiciae-GCF001319845-1-404-81 & Yersinia-entomophaga-GCF002192845-1-SCPM-O-B-7183	84.2564	81.0772	78.91	0.215154	0.45749	0.62	Yersinia aleksiciae	Yersinia entomophaga	III	I
Yersinia-aleksiciae-GCF001319845-1-404-81 & Yersinia-frederiksenii-GCF000754805-1-ATCC-33641	85.8821	84.8128	84.51	0.613529	0.773279	0.83	Yersinia aleksiciae	Yersinia frederiksenii	III	III
Yersinia-aleksiciae-GCF001319845-1-404-81 & Yersinia-frederiksenii-GCF001090165-1-22714-85	86.073	85.0794	84.9	0.63381	0.77193	0.83	Yersinia aleksiciae	Yersinia frederiksenii	III	III
Yersinia-aleksiciae-GCF001319845-1-404-81 & Yersinia-frederiksenii-GCF001155565-1-3430	85.5927	84.3152	83.99	0.585211	0.755735	0.83	Yersinia aleksiciae	Yersinia frederiksenii	III	III
Yersinia-aleksiciae-GCF001319845-1-404-81 & Yersinia-frederiksenii-GCF001157485-1-28-85	86.0402	85.1029	84.82	0.632276	0.77193	0.84	Yersinia aleksiciae	Yersinia frederiksenii	III	III
Yersinia-aleksiciae-GCF001319845-1-404-81 & Yersinia-hibernica-GCF004124235-1-CFS1934	85.6482	84.3607	84.09	0.5728	0.731444	0.81	Yersinia aleksiciae	Yersinia hibernica	III	III
Yersinia-aleksiciae-GCF001319845-1-404-81 & Yersinia-intermedia-GCF001166625-1-821-84	86.0671	84.9098	85.01	0.622907	0.734818	0.8	Yersinia aleksiciae	Yersinia intermedia	III	III
Yersinia-aleksiciae-GCF001319845-1-404-81 & Yersinia-intermedia-GCF001218045-1-182-02	86.0717	85.0707	84.99	0.624611	0.74359	0.81	Yersinia aleksiciae	Yersinia intermedia	III	III
Yersinia-aleksiciae-GCF001319845-1-404-81 & Yersinia-intermedia-GCF001221165-1-93-02	86.1491	85.0045	85.08	0.619375	0.757085	0.81	Yersinia aleksiciae	Yersinia intermedia	III	III
Yersinia-aleksiciae-GCF001319845-1-404-81 & Yersinia-intermedia-GCF009730055-1-FDAARGOS-730	86.0516	85.0428	85	0.616561	0.753036	0.8	Yersinia aleksiciae	Yersinia intermedia	III	III
Yersinia-aleksiciae-GCF001319845-1-404-81 & Yersinia-kristensenii-GCF000173715-1-ATCC-33638	85.9007	84.6328	84.46	0.543736	0.734143	0.79	Yersinia aleksiciae	Yersinia kristensenii	III	III
Yersinia-aleksiciae-GCF001319845-1-404-81 & Yersinia-kristensenii-GCF000834215-1-Y225	85.9885	84.7364	84.61	0.589902	0.748988	0.8	Yersinia aleksiciae	Yersinia kristensenii	III	III
Yersinia-aleksiciae-GCF001319845-1-404-81 & Yersinia-kristensenii-GCF001153365-1-119-84	85.9633	84.8694	84.67	0.605249	0.755061	0.81	Yersinia aleksiciae	Yersinia kristensenii	III	III
Yersinia-aleksiciae-GCF001319845-1-404-81 & Yersinia-kristensenii-GCF900460525-1-NCTC11471	85.863	84.6158	84.45	0.593916	0.75641	0.8	Yersinia aleksiciae	Yersinia kristensenii	III	III
Yersinia-aleksiciae-GCF001319845-1-404-81 & Yersinia-massiliensis-GCF000312485-1-CCUG-53443	86.59	85.7281	85.82	0.685753	0.800945	0.82	Yersinia aleksiciae	Yersinia massiliensis	III	III
Yersinia-aleksiciae-GCF001319845-1-404-81 & Yersinia-massiliensis-GCF001218185-1-120-02	86.6114	85.7714	85.91	0.698552	0.800945	0.84	Yersinia aleksiciae	Yersinia massiliensis	III	III
Yersinia-aleksiciae-GCF001319845-1-404-81 & Yersinia-massiliensis-GCF001222845-1-112-02	86.6158	85.8217	85.91	0.692318	0.792173	0.83	Yersinia aleksiciae	Yersinia massiliensis	III	III
Yersinia-aleksiciae-GCF001319845-1-404-81 & Yersinia-massiliensis-GCF001319565-1-3400-83	86.6148	85.8041	85.89	0.6963	0.790148	0.83	Yersinia aleksiciae	Yersinia massiliensis	III	III
Yersinia-aleksiciae-GCF001319845-1-404-81 & Yersinia-mollaretii-GCF001106265-1-YE8850	90.1876	90.0097	90.34	0.794499	0.823212	0.83	Yersinia aleksiciae	Yersinia mollaretii	III	III
Yersinia-aleksiciae-GCF001319845-1-404-81 & Yersinia-mollaretii-GCF001108385-1-IP22404	90.2545	90.097	90.45	0.788878	0.822537	0.82	Yersinia aleksiciae	Yersinia mollaretii	III	III
Yersinia-aleksiciae-GCF001319845-1-404-81 & Yersinia-mollaretii-GCF001149645-1-IP25089	90.1081	89.8959	90.33	0.803776	0.839406	0.84	Yersinia aleksiciae	Yersinia mollaretii	III	III
Yersinia-aleksiciae-GCF001319845-1-404-81 & Yersinia-mollaretii-GCF013282725-1-ATCC-43969	90.1748	90.0182	90.39	0.792036	0.831984	0.82	Yersinia aleksiciae	Yersinia mollaretii	III	III
Yersinia-aleksiciae-GCF001319845-1-404-81 & Yersinia-nurmii-GCF001112925-1-CIP110231	84.1747	81.1574	78.76	0.213121	0.454116	0.63	Yersinia aleksiciae	Yersinia nurmii	III	I
Yersinia-aleksiciae-GCF001319845-1-404-81 & Yersinia-pekkanenii-GCF001152565-1-A125KOH2	86.482	85.3681	85.58	0.604638	0.727395	0.76	Yersinia aleksiciae	Yersinia pekkanenii	III	III
Yersinia-aleksiciae-GCF001319845-1-404-81 & Yersinia-pekkanenii-GCF001244635-1-CIP110230	86.4808	85.2868	85.58	0.604655	0.731444	0.75	Yersinia aleksiciae	Yersinia pekkanenii	III	III
Yersinia-aleksiciae-GCF001319845-1-404-81 & Yersinia-pestis-GCF000222975-1-A1122	85.2406	82.7759	82.52	0.376169	0.60054	0.66	Yersinia aleksiciae	Yersinia pestis	III	II
Yersinia-aleksiciae-GCF001319845-1-404-81 & Yersinia-pestis-GCF000320425-1-12	85.2517	82.8177	82.53	0.368518	0.475709	0.66	Yersinia aleksiciae	Yersinia pestis	III	II
Yersinia-aleksiciae-GCF001319845-1-404-81 & Yersinia-pestis-GCF000320445-1-2	85.2568	82.8145	82.53	0.371357	0.482456	0.66	Yersinia aleksiciae	Yersinia pestis	III	II
Yersinia-aleksiciae-GCF001319845-1-404-81 & Yersinia-pestis-GCF000323445-1-5	85.2587	82.5912	82.47	0.366008	0.468286	0.65	Yersinia aleksiciae	Yersinia pestis	III	II
Yersinia-aleksiciae-GCF001319845-1-404-81 & Yersinia-pestis-GCF000323505-1-7	85.2124	82.6436	82.45	0.374663	0.520243	0.67	Yersinia aleksiciae	Yersinia pestis	III	II
Yersinia-aleksiciae-GCF001319845-1-404-81 & Yersinia-pestis-GCF000323645-1-91	85.2513	82.8714	82.57	0.369807	0.490553	0.65	Yersinia aleksiciae	Yersinia pestis	III	II
Yersinia-aleksiciae-GCF001319845-1-404-81 & Yersinia-pestis-GCF000834825-1-Antiqua	85.2281	82.6356	82.49	0.377944	0.620783	0.67	Yersinia aleksiciae	Yersinia pestis	III	II
Yersinia-aleksiciae-GCF001319845-1-404-81 & Yersinia-proxima-GCA902170785-1-IP37424T	85.7851	84.793	84.53	0.607208	0.760459	0.81	Yersinia aleksiciae	Yersinia proxima	III	III
Yersinia-aleksiciae-GCF001319845-1-404-81 & Yersinia-pseudotuberculosis-GCF001319705-1-IP32881	85.1589	82.7133	82.48	0.388068	0.616059	0.69	Yersinia aleksiciae	Yersinia pseudotuberculosis	III	II
Yersinia-aleksiciae-GCF001319845-1-404-81 & Yersinia-pseudotuberculosis-GCF001319725-1-PT682	85.197	82.6832	82.45	0.386721	0.614035	0.69	Yersinia aleksiciae	Yersinia pseudotuberculosis	III	II
Yersinia-aleksiciae-GCF001319845-1-404-81 & Yersinia-pseudotuberculosis-GCF001319765-1-260	85.13	82.8038	82.45	0.394186	0.620783	0.7	Yersinia aleksiciae	Yersinia pseudotuberculosis	III	II
Yersinia-aleksiciae-GCF001319845-1-404-81 & Yersinia-pseudotuberculosis-GCF001319785-1-IP33250	85.2356	82.7704	82.46	0.388872	0.623482	0.7	Yersinia aleksiciae	Yersinia pseudotuberculosis	III	II
Yersinia-aleksiciae-GCF001319845-1-404-81 & Yersinia-pseudotuberculosis-GCF001319885-1-OK6088	85.2395	82.7825	82.48	0.38684	0.618084	0.69	Yersinia aleksiciae	Yersinia pseudotuberculosis	III	II
Yersinia-aleksiciae-GCF001319845-1-404-81 & Yersinia-pseudotuberculosis-GCF900637475-1-NCTC10275	85.1669	82.7577	82.46	0.391023	0.622807	0.69	Yersinia aleksiciae	Yersinia pseudotuberculosis	III	II
Yersinia-aleksiciae-GCF001319845-1-404-81 & Yersinia-rochesterensis-GCF902170605-1-IP35638T	85.9888	84.7958	84.67	0.582052	0.715924	0.78	Yersinia aleksiciae	Yersinia rochesterensis	III	III
Yersinia-aleksiciae-GCF001319845-1-404-81 & Yersinia-rohdei-GCF000173775-1-ATCC-43380	85.7252	84.1606	84.11	0.535135	0.703779	0.77	Yersinia aleksiciae	Yersinia rohdei	III	III
Yersinia-aleksiciae-GCF001319845-1-404-81 & Yersinia-rohdei-GCF000834455-1-YRA	85.7368	84.1452	84.12	0.53661	0.726046	0.77	Yersinia aleksiciae	Yersinia rohdei	III	III
Yersinia-aleksiciae-GCF001319845-1-404-81 & Yersinia-rohdei-GCF001152185-1-82589	85.7928	84.2412	84.2	0.540247	0.723347	0.77	Yersinia aleksiciae	Yersinia rohdei	III	III
Yersinia-aleksiciae-GCF001319845-1-404-81 & Yersinia-rohdei-GCF001217805-1-68-02	85.7344	84.1963	84.13	0.540404	0.724696	0.77	Yersinia aleksiciae	Yersinia rohdei	III	III
Yersinia-aleksiciae-GCF001319845-1-404-81 & Yersinia-rohdei-GCF001223385-1-56-02	85.751	84.2404	84.17	0.539297	0.709177	0.77	Yersinia aleksiciae	Yersinia rohdei	III	III
Yersinia-aleksiciae-GCF001319845-1-404-81 & Yersinia-rohdei-GCF001320025-1-3343	85.7548	84.2192	84.17	0.542631	0.722672	0.78	Yersinia aleksiciae	Yersinia rohdei	III	III
Yersinia-aleksiciae-GCF001319845-1-404-81 & Yersinia-ruckeri-GCF000737165-1-37551	84.3168	81.1382	78.89	0.197698	0.419028	0.58	Yersinia aleksiciae	Yersinia ruckeri	III	I
Yersinia-aleksiciae-GCF001319845-1-404-81 & Yersinia-ruckeri-GCF000754815-1-ATCC-29473	84.3598	81.1638	78.86	0.197851	0.417004	0.58	Yersinia aleksiciae	Yersinia ruckeri	III	I
Yersinia-aleksiciae-GCF001319845-1-404-81 & Yersinia-ruckeri-GCF000775355-2-SC09	84.3234	81.0552	78.84	0.198875	0.41363	0.59	Yersinia aleksiciae	Yersinia ruckeri	III	I
Yersinia-aleksiciae-GCF001319845-1-404-81 & Yersinia-ruckeri-GCF000824965-1-CSF007-82	84.3422	81.1865	78.85	0.198644	0.409582	0.58	Yersinia aleksiciae	Yersinia ruckeri	III	I
Yersinia-aleksiciae-GCF001319845-1-404-81 & Yersinia-ruckeri-GCF000834255-1-YRB	84.32	81.1432	78.87	0.19394	0.415655	0.58	Yersinia aleksiciae	Yersinia ruckeri	III	I
Yersinia-aleksiciae-GCF001319845-1-404-81 & Yersinia-ruckeri-GCF000964565-1-Big-Creek-74	84.3354	81.0896	78.87	0.196621	0.424426	0.59	Yersinia aleksiciae	Yersinia ruckeri	III	I
Yersinia-aleksiciae-GCF001319845-1-404-81 & Yersinia-ruckeri-GCF001166725-1-RS41	84.3287	81.1102	78.85	0.197339	0.415655	0.58	Yersinia aleksiciae	Yersinia ruckeri	III	I
Yersinia-aleksiciae-GCF001319845-1-404-81 & Yersinia-ruckeri-GCF001172905-1-OMBL4	84.296	81.1012	78.86	0.195872	0.416329	0.59	Yersinia aleksiciae	Yersinia ruckeri	III	I
Yersinia-aleksiciae-GCF001319845-1-404-81 & Yersinia-similis-GCF000582515-1-228	85.1107	82.8112	82.49	0.386519	0.618758	0.69	Yersinia aleksiciae	Yersinia similis	III	II
Yersinia-aleksiciae-GCF001319845-1-404-81 & Yersinia-similis-GCF001053095-1-Y228	85.1071	82.779	82.5	0.386899	0.602564	0.69	Yersinia aleksiciae	Yersinia similis	III	II
Yersinia-aleksiciae-GCF001319845-1-404-81 & Yersinia-similis-GCF001114105-1-Y233	85.1011	82.8582	82.47	0.393162	0.608637	0.69	Yersinia aleksiciae	Yersinia similis	III	II
Yersinia-aleksiciae-GCF001319845-1-404-81 & Yersinia-similis-GCF001136465-1-MW109-2	85.0805	82.8786	82.51	0.394184	0.609312	0.69	Yersinia aleksiciae	Yersinia similis	III	II
Yersinia-aleksiciae-GCF001319845-1-404-81 & Yersinia-similis-GCF001140625-1-R819	85.1103	82.8272	82.48	0.393098	0.616059	0.69	Yersinia aleksiciae	Yersinia similis	III	II
Yersinia-aleksiciae-GCF001319845-1-404-81 & Yersinia-similis-GCF001319745-1-Y252	85.147	82.9619	82.55	0.397688	0.60054	0.7	Yersinia aleksiciae	Yersinia similis	III	II
Yersinia-aleksiciae-GCF001319845-1-404-81 & Yersinia-thracica-GCF902170565-1-IP34646T	86.179	84.8274	84.77	0.585471	0.738192	0.8	Yersinia aleksiciae	Yersinia thracica	III	III
Yersinia-aleksiciae-GCF001319845-1-404-81 & Yersinia-vastinensis-GCF902726565-1-IP38594T	85.6061	84.3602	84.05	0.575729	0.742915	0.81	Yersinia aleksiciae	Yersinia vastinensis	III	III
Yersinia-aleksiciae-GCF001319845-1-404-81 & Yersinia-wautersii-GCF001123345-1-Y428	85.2421	82.8022	82.5	0.385315	0.609987	0.7	Yersinia aleksiciae	Yersinia wautersii	III	II
Yersinia-aleksiciae-GCF001319845-1-404-81 & Yersinia-wautersii-GCF001319825-1-WP-931201	85.2658	82.7955	82.46	0.386573	0.620783	0.7	Yersinia aleksiciae	Yersinia wautersii	III	II
Yersinia-alsatica-GCF902170305-1-IP38850T & 16Y0180	84.3875	81.3234	78.8	0.179201	0.36858	0.53	Yersinia alsatica	Yersinia ruckeri	III	I
Yersinia-alsatica-GCF902170305-1-IP38850T & 17Y0153	84.3916	81.2838	78.78	0.179375	0.374622	0.54	Yersinia alsatica	Yersinia ruckeri	III	I
Yersinia-alsatica-GCF902170305-1-IP38850T & 17Y0155	84.3881	81.2389	78.78	0.179377	0.378852	0.54	Yersinia alsatica	Yersinia ruckeri	III	I
Yersinia-alsatica-GCF902170305-1-IP38850T & 17Y0157	84.3337	81.2092	78.78	0.180089	0.378852	0.54	Yersinia alsatica	Yersinia ruckeri	III	I
Yersinia-alsatica-GCF902170305-1-IP38850T & 17Y0159	84.3379	81.2356	78.76	0.181032	0.378852	0.54	Yersinia alsatica	Yersinia ruckeri	III	I
Yersinia-alsatica-GCF902170305-1-IP38850T & 17Y0161	84.3771	81.2896	78.77	0.182135	0.381873	0.54	Yersinia alsatica	Yersinia ruckeri	III	I
Yersinia-alsatica-GCF902170305-1-IP38850T & 17Y0163	84.3445	81.1492	78.75	0.181859	0.387311	0.54	Yersinia alsatica	Yersinia ruckeri	III	I
Yersinia-alsatica-GCF902170305-1-IP38850T & 17Y0189	84.3961	81.2838	78.78	0.179275	0.372205	0.54	Yersinia alsatica	Yersinia ruckeri	III	I
Yersinia-alsatica-GCF902170305-1-IP38850T & 17Y0412	84.3792	81.1891	78.77	0.17953	0.378852	0.54	Yersinia alsatica	Yersinia ruckeri	III	I
Yersinia-alsatica-GCF902170305-1-IP38850T & 17Y0414	84.3628	81.2557	78.77	0.179112	0.374622	0.54	Yersinia alsatica	Yersinia ruckeri	III	I
Yersinia-alsatica-GCF902170305-1-IP38850T & Yersinia-aldovae-GCF000173735-1-ATCC-35236	85.6897	84.1322	83.71	0.465313	0.614502	0.68	Yersinia alsatica	Yersinia aldovae	III	III
Yersinia-alsatica-GCF902170305-1-IP38850T & Yersinia-aldovae-GCF000834395-1-670-83	85.6351	84.2154	83.7	0.468777	0.632024	0.69	Yersinia alsatica	Yersinia aldovae	III	III
Yersinia-alsatica-GCF902170305-1-IP38850T & Yersinia-aldovae-GCF001091225-1-IP06005	85.6961	84.2003	83.69	0.466522	0.61994	0.69	Yersinia alsatica	Yersinia aldovae	III	III
Yersinia-alsatica-GCF902170305-1-IP38850T & Yersinia-aleksiciae-GCF001047675-1-159	86.0919	85.1932	84.98	0.510844	0.627795	0.66	Yersinia alsatica	Yersinia aleksiciae	III	III
Yersinia-alsatica-GCF902170305-1-IP38850T & Yersinia-aleksiciae-GCF001115185-1-IP27925	86.0614	85.0468	84.82	0.568119	0.704532	0.74	Yersinia alsatica	Yersinia aleksiciae	III	III
Yersinia-alsatica-GCF902170305-1-IP38850T & Yersinia-aleksiciae-GCF001319845-1-404-81	86.0333	85.0767	84.83	0.570369	0.682779	0.75	Yersinia alsatica	Yersinia aleksiciae	III	III
Yersinia-alsatica-GCF902170305-1-IP38850T & Yersinia-artesiana-GCF902726545-1-IP42281T	86.412	85.8321	85.6	0.601088	0.688218	0.73	Yersinia alsatica	Yersinia artesiana	III	III
Yersinia-alsatica-GCF902170305-1-IP38850T & Yersinia-bercovieri-GCF000167975-1-ATCC-43970	85.981	84.9445	84.8	0.536643	0.639275	0.7	Yersinia alsatica	Yersinia bercovieri	III	III
Yersinia-alsatica-GCF902170305-1-IP38850T & Yersinia-bercovieri-GCF001131685-1-127-84	86.0164	84.9741	84.81	0.54273	0.664653	0.71	Yersinia alsatica	Yersinia bercovieri	III	III
Yersinia-alsatica-GCF902170305-1-IP38850T & Yersinia-bercovieri-GCF001319545-1-3016-84	85.9688	84.8969	84.72	0.544727	0.659819	0.72	Yersinia alsatica	Yersinia bercovieri	III	III
Yersinia-alsatica-GCF902170305-1-IP38850T & Yersinia-bercovieri-GCF001319955-1-FE80217	85.9827	84.9142	84.74	0.54225	0.656798	0.71	Yersinia alsatica	Yersinia bercovieri	III	III
Yersinia-alsatica-GCF902170305-1-IP38850T & Yersinia-canariae-GCF009831415-1-NCTC-14382	86.5802	85.8673	85.58	0.636416	0.746828	0.78	Yersinia alsatica	Yersinia canariae	III	III
Yersinia-alsatica-GCF902170305-1-IP38850T & Yersinia-enterocolitica-GCF000192105-1-105	86.3161	85.4065	85.33	0.602425	0.722659	0.75	Yersinia alsatica	Yersinia enterocolitica	III	III
Yersinia-alsatica-GCF902170305-1-IP38850T & Yersinia-enterocolitica-GCF000253175-1-Y11	86.3418	85.4835	85.4	0.600744	0.720242	0.74	Yersinia alsatica	Yersinia enterocolitica	III	III
Yersinia-alsatica-GCF902170305-1-IP38850T & Yersinia-enterocolitica-GCF000284955-1-647-5307	86.2998	85.4881	85.37	0.596929	0.715408	0.74	Yersinia alsatica	Yersinia enterocolitica	III	III
Yersinia-alsatica-GCF902170305-1-IP38850T & Yersinia-enterocolitica-GCF000987925-1-FORC-002	86.3627	85.6217	85.37	0.626411	0.741994	0.78	Yersinia alsatica	Yersinia enterocolitica	III	III
Yersinia-alsatica-GCF902170305-1-IP38850T & Yersinia-enterocolitica-GCF001050775-1-YE149-02	86.364	85.4943	85.34	0.608129	0.720242	0.76	Yersinia alsatica	Yersinia enterocolitica	III	III
Yersinia-alsatica-GCF902170305-1-IP38850T & Yersinia-enterocolitica-GCF001050815-1-YE3094-96	86.3181	85.4377	85.35	0.59474	0.718429	0.73	Yersinia alsatica	Yersinia enterocolitica	III	III
Yersinia-alsatica-GCF902170305-1-IP38850T & Yersinia-enterocolitica-GCF001085265-1-ERL053435	86.3947	85.6385	85.38	0.625105	0.732326	0.78	Yersinia alsatica	Yersinia enterocolitica	III	III
Yersinia-alsatica-GCF902170305-1-IP38850T & Yersinia-enterocolitica-GCF001097785-1-1127	86.3349	85.4797	85.32	0.606971	0.711782	0.76	Yersinia alsatica	Yersinia enterocolitica	III	III
Yersinia-alsatica-GCF902170305-1-IP38850T & Yersinia-enterocolitica-GCF001151605-1-209-36-84	86.4298	85.6399	85.56	0.601155	0.702719	0.74	Yersinia alsatica	Yersinia enterocolitica	III	III
Yersinia-alsatica-GCF902170305-1-IP38850T & Yersinia-enterocolitica-GCF001160045-1-IP06077	86.323	85.4606	85.38	0.595353	0.702719	0.73	Yersinia alsatica	Yersinia enterocolitica	III	III
Yersinia-alsatica-GCF902170305-1-IP38850T & Yersinia-enterocolitica-GCF001219785-1-YE08-03	86.3402	85.4674	85.34	0.604954	0.696677	0.76	Yersinia alsatica	Yersinia enterocolitica	III	III
Yersinia-alsatica-GCF902170305-1-IP38850T & Yersinia-enterocolitica-GCF001319325-1-ERL023784	86.3566	85.6247	85.37	0.620622	0.728701	0.78	Yersinia alsatica	Yersinia enterocolitica	III	III
Yersinia-alsatica-GCF902170305-1-IP38850T & Yersinia-entomophaga-GCF001656035-1-MH96	84.4866	81.13	78.66	0.198243	0.424773	0.59	Yersinia alsatica	Yersinia entomophaga	III	I
Yersinia-alsatica-GCF902170305-1-IP38850T & Yersinia-entomophaga-GCF002192845-1-SCPM-O-B-7183	84.4729	81.0394	78.75	0.197557	0.418731	0.57	Yersinia alsatica	Yersinia entomophaga	III	I
Yersinia-alsatica-GCF902170305-1-IP38850T & Yersinia-frederiksenii-GCF000754805-1-ATCC-33641	92.2404	92.1598	92.37	0.823621	0.844713	0.84	Yersinia alsatica	Yersinia frederiksenii	III	III
Yersinia-alsatica-GCF902170305-1-IP38850T & Yersinia-frederiksenii-GCF001090165-1-22714-85	99.0537	98.8114	98.99	0.905009	0.901511	0.9	Yersinia alsatica	Yersinia frederiksenii	III	III
Yersinia-alsatica-GCF902170305-1-IP38850T & Yersinia-frederiksenii-GCF001155565-1-3430	87.5504	87.4371	87.05	0.742279	0.795166	0.82	Yersinia alsatica	Yersinia frederiksenii	III	III
Yersinia-alsatica-GCF902170305-1-IP38850T & Yersinia-frederiksenii-GCF001157485-1-28-85	98.9933	98.86	99.01	0.90108	0.900906	0.9	Yersinia alsatica	Yersinia frederiksenii	III	III
Yersinia-alsatica-GCF902170305-1-IP38850T & Yersinia-hibernica-GCF004124235-1-CFS1934	86.6415	85.9488	85.58	0.623126	0.729305	0.77	Yersinia alsatica	Yersinia hibernica	III	III
Yersinia-alsatica-GCF902170305-1-IP38850T & Yersinia-intermedia-GCF001166625-1-821-84	85.7967	84.5857	84.47	0.572067	0.699698	0.76	Yersinia alsatica	Yersinia intermedia	III	III
Yersinia-alsatica-GCF902170305-1-IP38850T & Yersinia-intermedia-GCF001218045-1-182-02	85.7867	84.6582	84.49	0.572128	0.714804	0.76	Yersinia alsatica	Yersinia intermedia	III	III
Yersinia-alsatica-GCF902170305-1-IP38850T & Yersinia-intermedia-GCF001221165-1-93-02	85.8499	84.6821	84.49	0.57058	0.703927	0.76	Yersinia alsatica	Yersinia intermedia	III	III
Yersinia-alsatica-GCF902170305-1-IP38850T & Yersinia-intermedia-GCF009730055-1-FDAARGOS-730	85.8299	84.6908	84.52	0.570149	0.72568	0.76	Yersinia alsatica	Yersinia intermedia	III	III
Yersinia-alsatica-GCF902170305-1-IP38850T & Yersinia-kristensenii-GCF000173715-1-ATCC-33638	86.4766	85.5169	85.48	0.609133	0.715408	0.76	Yersinia alsatica	Yersinia kristensenii	III	III
Yersinia-alsatica-GCF902170305-1-IP38850T & Yersinia-kristensenii-GCF000834215-1-Y225	86.4751	85.5431	85.53	0.59154	0.717825	0.74	Yersinia alsatica	Yersinia kristensenii	III	III
Yersinia-alsatica-GCF902170305-1-IP38850T & Yersinia-kristensenii-GCF001153365-1-119-84	86.4387	85.5085	85.47	0.612778	0.741994	0.77	Yersinia alsatica	Yersinia kristensenii	III	III
Yersinia-alsatica-GCF902170305-1-IP38850T & Yersinia-kristensenii-GCF900460525-1-NCTC11471	86.482	85.6186	85.46	0.60936	0.731118	0.77	Yersinia alsatica	Yersinia kristensenii	III	III
Yersinia-alsatica-GCF902170305-1-IP38850T & Yersinia-massiliensis-GCF000312485-1-CCUG-53443	85.2825	83.5834	83.07	0.471336	0.670695	0.75	Yersinia alsatica	Yersinia massiliensis	III	III
Yersinia-alsatica-GCF902170305-1-IP38850T & Yersinia-massiliensis-GCF001218185-1-120-02	85.2355	83.5592	83.11	0.481728	0.665861	0.75	Yersinia alsatica	Yersinia massiliensis	III	III
Yersinia-alsatica-GCF902170305-1-IP38850T & Yersinia-massiliensis-GCF001222845-1-112-02	85.286	83.6581	83.1	0.484658	0.679154	0.76	Yersinia alsatica	Yersinia massiliensis	III	III
Yersinia-alsatica-GCF902170305-1-IP38850T & Yersinia-massiliensis-GCF001319565-1-3400-83	85.2563	83.5985	83.1	0.480349	0.665257	0.75	Yersinia alsatica	Yersinia massiliensis	III	III
Yersinia-alsatica-GCF902170305-1-IP38850T & Yersinia-mollaretii-GCF001106265-1-YE8850	86.0632	84.8991	84.69	0.545533	0.682175	0.73	Yersinia alsatica	Yersinia mollaretii	III	III
Yersinia-alsatica-GCF902170305-1-IP38850T & Yersinia-mollaretii-GCF001108385-1-IP22404	85.9508	84.8681	84.7	0.538806	0.665861	0.71	Yersinia alsatica	Yersinia mollaretii	III	III
Yersinia-alsatica-GCF902170305-1-IP38850T & Yersinia-mollaretii-GCF001149645-1-IP25089	85.9717	84.9165	84.7	0.548193	0.684592	0.73	Yersinia alsatica	Yersinia mollaretii	III	III
Yersinia-alsatica-GCF902170305-1-IP38850T & Yersinia-mollaretii-GCF013282725-1-ATCC-43969	85.9712	84.8791	84.69	0.554271	0.69003	0.73	Yersinia alsatica	Yersinia mollaretii	III	III
Yersinia-alsatica-GCF902170305-1-IP38850T & Yersinia-nurmii-GCF001112925-1-CIP110231	84.2753	81.0357	78.57	0.194266	0.422356	0.59	Yersinia alsatica	Yersinia nurmii	III	I
Yersinia-alsatica-GCF902170305-1-IP38850T & Yersinia-pekkanenii-GCF001152565-1-A125KOH2	86.1051	84.9203	84.88	0.52995	0.648943	0.69	Yersinia alsatica	Yersinia pekkanenii	III	III
Yersinia-alsatica-GCF902170305-1-IP38850T & Yersinia-pekkanenii-GCF001244635-1-CIP110230	86.1033	84.9314	84.89	0.531438	0.656193	0.69	Yersinia alsatica	Yersinia pekkanenii	III	III
Yersinia-alsatica-GCF902170305-1-IP38850T & Yersinia-pestis-GCF000222975-1-A1122	85.2477	82.6829	82.39	0.335955	0.544411	0.6	Yersinia alsatica	Yersinia pestis	III	II
Yersinia-alsatica-GCF902170305-1-IP38850T & Yersinia-pestis-GCF000320425-1-12	85.2774	82.9229	82.41	0.329354	0.417523	0.6	Yersinia alsatica	Yersinia pestis	III	II
Yersinia-alsatica-GCF902170305-1-IP38850T & Yersinia-pestis-GCF000320445-1-2	85.3017	82.7255	82.42	0.330342	0.430816	0.6	Yersinia alsatica	Yersinia pestis	III	II
Yersinia-alsatica-GCF902170305-1-IP38850T & Yersinia-pestis-GCF000323445-1-5	85.2881	82.62	82.36	0.326539	0.416918	0.59	Yersinia alsatica	Yersinia pestis	III	II
Yersinia-alsatica-GCF902170305-1-IP38850T & Yersinia-pestis-GCF000323505-1-7	85.2344	82.742	82.35	0.33454	0.453172	0.61	Yersinia alsatica	Yersinia pestis	III	II
Yersinia-alsatica-GCF902170305-1-IP38850T & Yersinia-pestis-GCF000323645-1-91	85.2992	82.7282	82.45	0.329266	0.436254	0.59	Yersinia alsatica	Yersinia pestis	III	II
Yersinia-alsatica-GCF902170305-1-IP38850T & Yersinia-pestis-GCF000834825-1-Antiqua	85.2498	82.6684	82.35	0.338997	0.551662	0.61	Yersinia alsatica	Yersinia pestis	III	II
Yersinia-alsatica-GCF902170305-1-IP38850T & Yersinia-proxima-GCA902170785-1-IP37424T	86.3915	85.6187	85.45	0.613016	0.730514	0.76	Yersinia alsatica	Yersinia proxima	III	III
Yersinia-alsatica-GCF902170305-1-IP38850T & Yersinia-pseudotuberculosis-GCF001319705-1-IP32881	85.2286	82.7145	82.33	0.34474	0.545015	0.63	Yersinia alsatica	Yersinia pseudotuberculosis	III	II
Yersinia-alsatica-GCF902170305-1-IP38850T & Yersinia-pseudotuberculosis-GCF001319725-1-PT682	85.2098	82.6794	82.35	0.344536	0.547432	0.63	Yersinia alsatica	Yersinia pseudotuberculosis	III	II
Yersinia-alsatica-GCF902170305-1-IP38850T & Yersinia-pseudotuberculosis-GCF001319765-1-260	85.235	82.6915	82.33	0.346884	0.558912	0.63	Yersinia alsatica	Yersinia pseudotuberculosis	III	II
Yersinia-alsatica-GCF902170305-1-IP38850T & Yersinia-pseudotuberculosis-GCF001319785-1-IP33250	85.2289	82.7999	82.32	0.348508	0.548036	0.63	Yersinia alsatica	Yersinia pseudotuberculosis	III	II
Yersinia-alsatica-GCF902170305-1-IP38850T & Yersinia-pseudotuberculosis-GCF001319885-1-OK6088	85.2228	82.6637	82.27	0.343561	0.54864	0.63	Yersinia alsatica	Yersinia pseudotuberculosis	III	II
Yersinia-alsatica-GCF902170305-1-IP38850T & Yersinia-pseudotuberculosis-GCF900637475-1-NCTC10275	85.1946	82.7103	82.28	0.343786	0.556495	0.63	Yersinia alsatica	Yersinia pseudotuberculosis	III	II
Yersinia-alsatica-GCF902170305-1-IP38850T & Yersinia-rochesterensis-GCF902170605-1-IP35638T	86.4908	85.636	85.64	0.589058	0.67432	0.74	Yersinia alsatica	Yersinia rochesterensis	III	III
Yersinia-alsatica-GCF902170305-1-IP38850T & Yersinia-rohdei-GCF000173775-1-ATCC-43380	86.9211	86.1568	86.31	0.617903	0.691239	0.72	Yersinia alsatica	Yersinia rohdei	III	III
Yersinia-alsatica-GCF902170305-1-IP38850T & Yersinia-rohdei-GCF000834455-1-YRA	86.9314	86.1537	86.3	0.619368	0.70997	0.73	Yersinia alsatica	Yersinia rohdei	III	III
Yersinia-alsatica-GCF902170305-1-IP38850T & Yersinia-rohdei-GCF001152185-1-82589	86.9277	86.1065	86.29	0.621554	0.706344	0.73	Yersinia alsatica	Yersinia rohdei	III	III
Yersinia-alsatica-GCF902170305-1-IP38850T & Yersinia-rohdei-GCF001217805-1-68-02	86.8969	86.0991	86.28	0.624847	0.710574	0.73	Yersinia alsatica	Yersinia rohdei	III	III
Yersinia-alsatica-GCF902170305-1-IP38850T & Yersinia-rohdei-GCF001223385-1-56-02	86.9467	86.175	86.3	0.620812	0.707553	0.73	Yersinia alsatica	Yersinia rohdei	III	III
Yersinia-alsatica-GCF902170305-1-IP38850T & Yersinia-rohdei-GCF001320025-1-3343	86.9156	86.1746	86.27	0.623714	0.70574	0.73	Yersinia alsatica	Yersinia rohdei	III	III
Yersinia-alsatica-GCF902170305-1-IP38850T & Yersinia-ruckeri-GCF000737165-1-37551	84.3861	81.2602	78.78	0.181877	0.376435	0.54	Yersinia alsatica	Yersinia ruckeri	III	I
Yersinia-alsatica-GCF902170305-1-IP38850T & Yersinia-ruckeri-GCF000754815-1-ATCC-29473	84.3838	81.3706	78.78	0.179156	0.373414	0.53	Yersinia alsatica	Yersinia ruckeri	III	I
Yersinia-alsatica-GCF902170305-1-IP38850T & Yersinia-ruckeri-GCF000775355-2-SC09	84.3302	81.2308	78.77	0.183173	0.381269	0.54	Yersinia alsatica	Yersinia ruckeri	III	I
Yersinia-alsatica-GCF902170305-1-IP38850T & Yersinia-ruckeri-GCF000824965-1-CSF007-82	84.389	81.1565	78.76	0.179872	0.372205	0.54	Yersinia alsatica	Yersinia ruckeri	III	I
Yersinia-alsatica-GCF902170305-1-IP38850T & Yersinia-ruckeri-GCF000834255-1-YRB	84.3113	81.0225	78.77	0.179123	0.392145	0.53	Yersinia alsatica	Yersinia ruckeri	III	I
Yersinia-alsatica-GCF902170305-1-IP38850T & Yersinia-ruckeri-GCF000964565-1-Big-Creek-74	84.339	81.1201	78.76	0.181825	0.38006	0.54	Yersinia alsatica	Yersinia ruckeri	III	I
Yersinia-alsatica-GCF902170305-1-IP38850T & Yersinia-ruckeri-GCF001166725-1-RS41	84.3883	81.2063	78.76	0.177989	0.38006	0.54	Yersinia alsatica	Yersinia ruckeri	III	I
Yersinia-alsatica-GCF902170305-1-IP38850T & Yersinia-ruckeri-GCF001172905-1-OMBL4	84.3517	81.2279	78.74	0.181469	0.374622	0.54	Yersinia alsatica	Yersinia ruckeri	III	I
Yersinia-alsatica-GCF902170305-1-IP38850T & Yersinia-similis-GCF000582515-1-228	85.1313	82.6764	82.39	0.346144	0.567976	0.63	Yersinia alsatica	Yersinia similis	III	II
Yersinia-alsatica-GCF902170305-1-IP38850T & Yersinia-similis-GCF001053095-1-Y228	85.1447	82.6886	82.39	0.346988	0.551057	0.62	Yersinia alsatica	Yersinia similis	III	II
Yersinia-alsatica-GCF902170305-1-IP38850T & Yersinia-similis-GCF001114105-1-Y233	85.1059	82.7167	82.3	0.349124	0.548036	0.63	Yersinia alsatica	Yersinia similis	III	II
Yersinia-alsatica-GCF902170305-1-IP38850T & Yersinia-similis-GCF001136465-1-MW109-2	85.0733	82.6308	82.29	0.350845	0.550453	0.63	Yersinia alsatica	Yersinia similis	III	II
Yersinia-alsatica-GCF902170305-1-IP38850T & Yersinia-similis-GCF001140625-1-R819	85.1055	82.7709	82.3	0.348046	0.546224	0.63	Yersinia alsatica	Yersinia similis	III	II
Yersinia-alsatica-GCF902170305-1-IP38850T & Yersinia-similis-GCF001319745-1-Y252	85.1145	82.6679	82.36	0.350607	0.550453	0.63	Yersinia alsatica	Yersinia similis	III	II
Yersinia-alsatica-GCF902170305-1-IP38850T & Yersinia-thracica-GCF902170565-1-IP34646T	86.5909	85.7494	85.69	0.574361	0.683988	0.72	Yersinia alsatica	Yersinia thracica	III	III
Yersinia-alsatica-GCF902170305-1-IP38850T & Yersinia-vastinensis-GCF902726565-1-IP38594T	87.5784	87.4549	87.11	0.727972	0.771601	0.8	Yersinia alsatica	Yersinia vastinensis	III	III
Yersinia-alsatica-GCF902170305-1-IP38850T & Yersinia-wautersii-GCF001123345-1-Y428	85.1955	82.6487	82.33	0.348775	0.548036	0.63	Yersinia alsatica	Yersinia wautersii	III	II
Yersinia-alsatica-GCF902170305-1-IP38850T & Yersinia-wautersii-GCF001319825-1-WP-931201	85.1256	82.688	82.25	0.356375	0.554079	0.63	Yersinia alsatica	Yersinia wautersii	III	II
Yersinia-artesiana-GCF902726545-1-IP42281T & 16Y0180	84.2924	81.1444	78.86	0.201269	0.432394	0.59	Yersinia artesiana	Yersinia ruckeri	III	I
Yersinia-artesiana-GCF902726545-1-IP42281T & 17Y0153	84.2929	81.1126	78.81	0.201302	0.433099	0.6	Yersinia artesiana	Yersinia ruckeri	III	I
Yersinia-artesiana-GCF902726545-1-IP42281T & 17Y0155	84.3042	81.1403	78.82	0.201447	0.433803	0.6	Yersinia artesiana	Yersinia ruckeri	III	I
Yersinia-artesiana-GCF902726545-1-IP42281T & 17Y0157	84.2004	81.1711	78.82	0.203942	0.433099	0.6	Yersinia artesiana	Yersinia ruckeri	III	I
Yersinia-artesiana-GCF902726545-1-IP42281T & 17Y0159	84.3045	81.0546	78.83	0.205766	0.44507	0.6	Yersinia artesiana	Yersinia ruckeri	III	I
Yersinia-artesiana-GCF902726545-1-IP42281T & 17Y0161	84.2661	81.1233	78.82	0.202367	0.434507	0.6	Yersinia artesiana	Yersinia ruckeri	III	I
Yersinia-artesiana-GCF902726545-1-IP42281T & 17Y0163	84.342	81.1645	78.81	0.205234	0.439437	0.61	Yersinia artesiana	Yersinia ruckeri	III	I
Yersinia-artesiana-GCF902726545-1-IP42281T & 17Y0189	84.2949	81.1275	78.81	0.201282	0.432394	0.6	Yersinia artesiana	Yersinia ruckeri	III	I
Yersinia-artesiana-GCF902726545-1-IP42281T & 17Y0412	84.3188	81.1341	78.85	0.203893	0.433803	0.6	Yersinia artesiana	Yersinia ruckeri	III	I
Yersinia-artesiana-GCF902726545-1-IP42281T & 17Y0414	84.3067	81.1319	78.85	0.203653	0.433803	0.6	Yersinia artesiana	Yersinia ruckeri	III	I
Yersinia-artesiana-GCF902726545-1-IP42281T & Yersinia-aldovae-GCF000173735-1-ATCC-35236	86.9751	85.7479	84.98	0.553613	0.697183	0.76	Yersinia artesiana	Yersinia aldovae	III	III
Yersinia-artesiana-GCF902726545-1-IP42281T & Yersinia-aldovae-GCF000834395-1-670-83	87.0226	85.7501	84.96	0.555398	0.716901	0.77	Yersinia artesiana	Yersinia aldovae	III	III
Yersinia-artesiana-GCF902726545-1-IP42281T & Yersinia-aldovae-GCF001091225-1-IP06005	86.9854	85.6449	84.97	0.555102	0.719718	0.77	Yersinia artesiana	Yersinia aldovae	III	III
Yersinia-artesiana-GCF902726545-1-IP42281T & Yersinia-aleksiciae-GCF001047675-1-159	86.0075	85.1596	84.97	0.541999	0.664085	0.7	Yersinia artesiana	Yersinia aleksiciae	III	III
Yersinia-artesiana-GCF902726545-1-IP42281T & Yersinia-aleksiciae-GCF001115185-1-IP27925	85.88	84.8034	84.6	0.597886	0.742254	0.8	Yersinia artesiana	Yersinia aleksiciae	III	III
Yersinia-artesiana-GCF902726545-1-IP42281T & Yersinia-aleksiciae-GCF001319845-1-404-81	85.9282	84.9155	84.75	0.604072	0.744366	0.8	Yersinia artesiana	Yersinia aleksiciae	III	III
Yersinia-artesiana-GCF902726545-1-IP42281T & Yersinia-alsatica-GCF902170305-1-IP38850T	86.412	85.9361	85.6	0.682965	0.802113	0.83	Yersinia artesiana	Yersinia alsatica	III	III
Yersinia-artesiana-GCF902726545-1-IP42281T & Yersinia-bercovieri-GCF000167975-1-ATCC-43970	85.8643	84.7187	84.57	0.581266	0.712676	0.78	Yersinia artesiana	Yersinia bercovieri	III	III
Yersinia-artesiana-GCF902726545-1-IP42281T & Yersinia-bercovieri-GCF001131685-1-127-84	85.8777	84.7263	84.53	0.581398	0.735211	0.79	Yersinia artesiana	Yersinia bercovieri	III	III
Yersinia-artesiana-GCF902726545-1-IP42281T & Yersinia-bercovieri-GCF001319545-1-3016-84	85.8461	84.785	84.56	0.583585	0.724648	0.79	Yersinia artesiana	Yersinia bercovieri	III	III
Yersinia-artesiana-GCF902726545-1-IP42281T & Yersinia-bercovieri-GCF001319955-1-FE80217	85.8484	84.6558	84.51	0.581055	0.737324	0.79	Yersinia artesiana	Yersinia bercovieri	III	III
Yersinia-artesiana-GCF902726545-1-IP42281T & Yersinia-canariae-GCF009831415-1-NCTC-14382	88.0898	87.857	87.97	0.768762	0.830986	0.83	Yersinia artesiana	Yersinia canariae	III	III
Yersinia-artesiana-GCF902726545-1-IP42281T & Yersinia-enterocolitica-GCF000192105-1-105	93.7054	93.744	93.94	0.82395	0.851408	0.84	Yersinia artesiana	Yersinia enterocolitica	III	III
Yersinia-artesiana-GCF902726545-1-IP42281T & Yersinia-enterocolitica-GCF000253175-1-Y11	93.7145	93.7518	93.93	0.817343	0.84507	0.83	Yersinia artesiana	Yersinia enterocolitica	III	III
Yersinia-artesiana-GCF902726545-1-IP42281T & Yersinia-enterocolitica-GCF000284955-1-647-5307	93.6272	93.8182	93.93	0.817236	0.845775	0.83	Yersinia artesiana	Yersinia enterocolitica	III	III
Yersinia-artesiana-GCF902726545-1-IP42281T & Yersinia-enterocolitica-GCF000987925-1-FORC-002	94.2219	94.3508	94.46	0.866392	0.885211	0.88	Yersinia artesiana	Yersinia enterocolitica	III	III
Yersinia-artesiana-GCF902726545-1-IP42281T & Yersinia-enterocolitica-GCF001050775-1-YE149-02	93.7349	93.8297	93.94	0.825391	0.851408	0.84	Yersinia artesiana	Yersinia enterocolitica	III	III
Yersinia-artesiana-GCF902726545-1-IP42281T & Yersinia-enterocolitica-GCF001050815-1-YE3094-96	93.6434	93.6933	93.91	0.813088	0.837324	0.82	Yersinia artesiana	Yersinia enterocolitica	III	III
Yersinia-artesiana-GCF902726545-1-IP42281T & Yersinia-enterocolitica-GCF001085265-1-ERL053435	94.2391	94.4367	94.49	0.861995	0.867606	0.88	Yersinia artesiana	Yersinia enterocolitica	III	III
Yersinia-artesiana-GCF902726545-1-IP42281T & Yersinia-enterocolitica-GCF001097785-1-1127	93.7017	93.8299	93.95	0.826104	0.835211	0.84	Yersinia artesiana	Yersinia enterocolitica	III	III
Yersinia-artesiana-GCF902726545-1-IP42281T & Yersinia-enterocolitica-GCF001151605-1-209-36-84	93.7669	93.9588	94.04	0.841323	0.842958	0.85	Yersinia artesiana	Yersinia enterocolitica	III	III
Yersinia-artesiana-GCF902726545-1-IP42281T & Yersinia-enterocolitica-GCF001160045-1-IP06077	93.638	93.7462	93.9	0.812937	0.815493	0.82	Yersinia artesiana	Yersinia enterocolitica	III	III
Yersinia-artesiana-GCF902726545-1-IP42281T & Yersinia-enterocolitica-GCF001219785-1-YE08-03	93.732	93.857	93.94	0.82426	0.81831	0.84	Yersinia artesiana	Yersinia enterocolitica	III	III
Yersinia-artesiana-GCF902726545-1-IP42281T & Yersinia-enterocolitica-GCF001319325-1-ERL023784	94.2618	94.4287	94.53	0.860391	0.877465	0.87	Yersinia artesiana	Yersinia enterocolitica	III	III
Yersinia-artesiana-GCF902726545-1-IP42281T & Yersinia-entomophaga-GCF001656035-1-MH96	84.1472	81.3172	78.63	0.219621	0.450704	0.65	Yersinia artesiana	Yersinia entomophaga	III	I
Yersinia-artesiana-GCF902726545-1-IP42281T & Yersinia-entomophaga-GCF002192845-1-SCPM-O-B-7183	84.1449	81.2396	78.73	0.219774	0.45	0.63	Yersinia artesiana	Yersinia entomophaga	III	I
Yersinia-artesiana-GCF902726545-1-IP42281T & Yersinia-frederiksenii-GCF000754805-1-ATCC-33641	86.2613	85.6057	85.4	0.668206	0.794366	0.83	Yersinia artesiana	Yersinia frederiksenii	III	III
Yersinia-artesiana-GCF902726545-1-IP42281T & Yersinia-frederiksenii-GCF001090165-1-22714-85	86.4361	85.8689	85.64	0.685627	0.79507	0.83	Yersinia artesiana	Yersinia frederiksenii	III	III
Yersinia-artesiana-GCF902726545-1-IP42281T & Yersinia-frederiksenii-GCF001155565-1-3430	85.94	85.1747	84.7	0.639367	0.787324	0.84	Yersinia artesiana	Yersinia frederiksenii	III	III
Yersinia-artesiana-GCF902726545-1-IP42281T & Yersinia-frederiksenii-GCF001157485-1-28-85	86.3956	85.8257	85.59	0.689408	0.801408	0.84	Yersinia artesiana	Yersinia frederiksenii	III	III
Yersinia-artesiana-GCF902726545-1-IP42281T & Yersinia-hibernica-GCF004124235-1-CFS1934	87.0207	86.5497	86.55	0.737582	0.81831	0.84	Yersinia artesiana	Yersinia hibernica	III	III
Yersinia-artesiana-GCF902726545-1-IP42281T & Yersinia-intermedia-GCF001166625-1-821-84	85.8517	84.7106	84.42	0.600825	0.734507	0.81	Yersinia artesiana	Yersinia intermedia	III	III
Yersinia-artesiana-GCF902726545-1-IP42281T & Yersinia-intermedia-GCF001218045-1-182-02	85.8369	84.6714	84.41	0.601655	0.760563	0.81	Yersinia artesiana	Yersinia intermedia	III	III
Yersinia-artesiana-GCF902726545-1-IP42281T & Yersinia-intermedia-GCF001221165-1-93-02	85.7999	84.801	84.48	0.598397	0.735211	0.8	Yersinia artesiana	Yersinia intermedia	III	III
Yersinia-artesiana-GCF902726545-1-IP42281T & Yersinia-intermedia-GCF009730055-1-FDAARGOS-730	85.793	84.8524	84.46	0.600577	0.756338	0.8	Yersinia artesiana	Yersinia intermedia	III	III
Yersinia-artesiana-GCF902726545-1-IP42281T & Yersinia-kristensenii-GCF000173715-1-ATCC-33638	88.344	88.113	88.33	0.692253	0.777465	0.8	Yersinia artesiana	Yersinia kristensenii	III	III
Yersinia-artesiana-GCF902726545-1-IP42281T & Yersinia-kristensenii-GCF000834215-1-Y225	88.3305	88.0368	88.36	0.7373	0.808451	0.79	Yersinia artesiana	Yersinia kristensenii	III	III
Yersinia-artesiana-GCF902726545-1-IP42281T & Yersinia-kristensenii-GCF001153365-1-119-84	88.3418	88.2546	88.31	0.759076	0.807746	0.82	Yersinia artesiana	Yersinia kristensenii	III	III
Yersinia-artesiana-GCF902726545-1-IP42281T & Yersinia-kristensenii-GCF900460525-1-NCTC11471	88.3269	88.1422	88.3	0.752139	0.808451	0.81	Yersinia artesiana	Yersinia kristensenii	III	III
Yersinia-artesiana-GCF902726545-1-IP42281T & Yersinia-massiliensis-GCF000312485-1-CCUG-53443	85.2572	83.4151	82.8	0.48523	0.714085	0.81	Yersinia artesiana	Yersinia massiliensis	III	III
Yersinia-artesiana-GCF902726545-1-IP42281T & Yersinia-massiliensis-GCF001218185-1-120-02	85.3114	83.4161	82.86	0.49509	0.726056	0.82	Yersinia artesiana	Yersinia massiliensis	III	III
Yersinia-artesiana-GCF902726545-1-IP42281T & Yersinia-massiliensis-GCF001222845-1-112-02	85.291	83.4456	82.85	0.490047	0.709859	0.81	Yersinia artesiana	Yersinia massiliensis	III	III
Yersinia-artesiana-GCF902726545-1-IP42281T & Yersinia-massiliensis-GCF001319565-1-3400-83	85.2847	83.3521	82.77	0.488647	0.707042	0.81	Yersinia artesiana	Yersinia massiliensis	III	III
Yersinia-artesiana-GCF902726545-1-IP42281T & Yersinia-mollaretii-GCF001106265-1-YE8850	85.8773	84.5778	84.4	0.598399	0.761268	0.82	Yersinia artesiana	Yersinia mollaretii	III	III
Yersinia-artesiana-GCF902726545-1-IP42281T & Yersinia-mollaretii-GCF001108385-1-IP22404	85.8658	84.8008	84.49	0.600304	0.740141	0.81	Yersinia artesiana	Yersinia mollaretii	III	III
Yersinia-artesiana-GCF902726545-1-IP42281T & Yersinia-mollaretii-GCF001149645-1-IP25089	85.8222	84.4829	84.4	0.601702	0.759859	0.82	Yersinia artesiana	Yersinia mollaretii	III	III
Yersinia-artesiana-GCF902726545-1-IP42281T & Yersinia-mollaretii-GCF013282725-1-ATCC-43969	85.8126	84.5897	84.33	0.591763	0.753521	0.81	Yersinia artesiana	Yersinia mollaretii	III	III
Yersinia-artesiana-GCF902726545-1-IP42281T & Yersinia-nurmii-GCF001112925-1-CIP110231	84.0805	81.0767	78.59	0.219809	0.470423	0.65	Yersinia artesiana	Yersinia nurmii	III	I
Yersinia-artesiana-GCF902726545-1-IP42281T & Yersinia-pekkanenii-GCF001152565-1-A125KOH2	85.9976	84.8416	84.91	0.581965	0.71338	0.76	Yersinia artesiana	Yersinia pekkanenii	III	III
Yersinia-artesiana-GCF902726545-1-IP42281T & Yersinia-pekkanenii-GCF001244635-1-CIP110230	86.0109	84.8823	84.91	0.582305	0.714085	0.76	Yersinia artesiana	Yersinia pekkanenii	III	III
Yersinia-artesiana-GCF902726545-1-IP42281T & Yersinia-pestis-GCF000222975-1-A1122	85.0769	82.7607	82.4	0.380065	0.592254	0.66	Yersinia artesiana	Yersinia pestis	III	II
Yersinia-artesiana-GCF902726545-1-IP42281T & Yersinia-pestis-GCF000320425-1-12	85.1273	82.8784	82.44	0.370435	0.464085	0.66	Yersinia artesiana	Yersinia pestis	III	II
Yersinia-artesiana-GCF902726545-1-IP42281T & Yersinia-pestis-GCF000320445-1-2	85.1311	82.8665	82.42	0.373155	0.470423	0.66	Yersinia artesiana	Yersinia pestis	III	II
Yersinia-artesiana-GCF902726545-1-IP42281T & Yersinia-pestis-GCF000323445-1-5	85.1342	82.7494	82.38	0.368406	0.453521	0.66	Yersinia artesiana	Yersinia pestis	III	II
Yersinia-artesiana-GCF902726545-1-IP42281T & Yersinia-pestis-GCF000323505-1-7	85.0877	82.659	82.37	0.377424	0.499296	0.67	Yersinia artesiana	Yersinia pestis	III	II
Yersinia-artesiana-GCF902726545-1-IP42281T & Yersinia-pestis-GCF000323645-1-91	85.1213	82.7427	82.45	0.37299	0.480282	0.65	Yersinia artesiana	Yersinia pestis	III	II
Yersinia-artesiana-GCF902726545-1-IP42281T & Yersinia-pestis-GCF000834825-1-Antiqua	85.0766	82.6759	82.36	0.381554	0.597183	0.67	Yersinia artesiana	Yersinia pestis	III	II
Yersinia-artesiana-GCF902726545-1-IP42281T & Yersinia-proxima-GCA902170785-1-IP37424T	94.5587	94.6864	94.75	0.886704	0.9	0.9	Yersinia artesiana	Yersinia proxima	III	III
Yersinia-artesiana-GCF902726545-1-IP42281T & Yersinia-pseudotuberculosis-GCF001319705-1-IP32881	85.114	82.6279	82.29	0.381174	0.609859	0.69	Yersinia artesiana	Yersinia pseudotuberculosis	III	II
Yersinia-artesiana-GCF902726545-1-IP42281T & Yersinia-pseudotuberculosis-GCF001319725-1-PT682	85.1175	82.707	82.3	0.385051	0.592958	0.69	Yersinia artesiana	Yersinia pseudotuberculosis	III	II
Yersinia-artesiana-GCF902726545-1-IP42281T & Yersinia-pseudotuberculosis-GCF001319765-1-260	85.0905	82.7207	82.32	0.382946	0.602113	0.69	Yersinia artesiana	Yersinia pseudotuberculosis	III	II
Yersinia-artesiana-GCF902726545-1-IP42281T & Yersinia-pseudotuberculosis-GCF001319785-1-IP33250	85.2076	82.7555	82.34	0.387709	0.607042	0.7	Yersinia artesiana	Yersinia pseudotuberculosis	III	II
Yersinia-artesiana-GCF902726545-1-IP42281T & Yersinia-pseudotuberculosis-GCF001319885-1-OK6088	85.1961	82.7864	82.36	0.388875	0.605634	0.69	Yersinia artesiana	Yersinia pseudotuberculosis	III	II
Yersinia-artesiana-GCF902726545-1-IP42281T & Yersinia-pseudotuberculosis-GCF900637475-1-NCTC10275	85.0813	82.6899	82.31	0.381644	0.607746	0.69	Yersinia artesiana	Yersinia pseudotuberculosis	III	II
Yersinia-artesiana-GCF902726545-1-IP42281T & Yersinia-rochesterensis-GCF902170605-1-IP35638T	88.3744	88.1336	88.3	0.733057	0.767606	0.79	Yersinia artesiana	Yersinia rochesterensis	III	III
Yersinia-artesiana-GCF902726545-1-IP42281T & Yersinia-rohdei-GCF000173775-1-ATCC-43380	86.0427	84.8505	84.93	0.5978	0.740141	0.78	Yersinia artesiana	Yersinia rohdei	III	III
Yersinia-artesiana-GCF902726545-1-IP42281T & Yersinia-rohdei-GCF000834455-1-YRA	86.0501	84.8705	84.91	0.598982	0.752817	0.79	Yersinia artesiana	Yersinia rohdei	III	III
Yersinia-artesiana-GCF902726545-1-IP42281T & Yersinia-rohdei-GCF001152185-1-82589	86.0421	84.8394	84.92	0.599652	0.748592	0.79	Yersinia artesiana	Yersinia rohdei	III	III
Yersinia-artesiana-GCF902726545-1-IP42281T & Yersinia-rohdei-GCF001217805-1-68-02	86.0416	84.95	84.86	0.60195	0.739437	0.79	Yersinia artesiana	Yersinia rohdei	III	III
Yersinia-artesiana-GCF902726545-1-IP42281T & Yersinia-rohdei-GCF001223385-1-56-02	86.1077	84.9247	84.95	0.602663	0.746479	0.79	Yersinia artesiana	Yersinia rohdei	III	III
Yersinia-artesiana-GCF902726545-1-IP42281T & Yersinia-rohdei-GCF001320025-1-3343	86.0931	84.8547	84.93	0.603681	0.765493	0.79	Yersinia artesiana	Yersinia rohdei	III	III
Yersinia-artesiana-GCF902726545-1-IP42281T & Yersinia-ruckeri-GCF000737165-1-37551	84.2497	81.1098	78.79	0.201532	0.427465	0.6	Yersinia artesiana	Yersinia ruckeri	III	I
Yersinia-artesiana-GCF902726545-1-IP42281T & Yersinia-ruckeri-GCF000754815-1-ATCC-29473	84.2956	81.1512	78.85	0.201387	0.428169	0.59	Yersinia artesiana	Yersinia ruckeri	III	I
Yersinia-artesiana-GCF902726545-1-IP42281T & Yersinia-ruckeri-GCF000775355-2-SC09	84.2105	81.0995	78.82	0.202827	0.433099	0.6	Yersinia artesiana	Yersinia ruckeri	III	I
Yersinia-artesiana-GCF902726545-1-IP42281T & Yersinia-ruckeri-GCF000824965-1-CSF007-82	84.3039	81.0767	78.81	0.201574	0.429577	0.6	Yersinia artesiana	Yersinia ruckeri	III	I
Yersinia-artesiana-GCF902726545-1-IP42281T & Yersinia-ruckeri-GCF000834255-1-YRB	84.2547	81.01	78.74	0.201088	0.437324	0.6	Yersinia artesiana	Yersinia ruckeri	III	I
Yersinia-artesiana-GCF902726545-1-IP42281T & Yersinia-ruckeri-GCF000964565-1-Big-Creek-74	84.1993	81.0148	78.82	0.204352	0.435915	0.6	Yersinia artesiana	Yersinia ruckeri	III	I
Yersinia-artesiana-GCF902726545-1-IP42281T & Yersinia-ruckeri-GCF001166725-1-RS41	84.3023	81.0752	78.81	0.199957	0.430986	0.6	Yersinia artesiana	Yersinia ruckeri	III	I
Yersinia-artesiana-GCF902726545-1-IP42281T & Yersinia-ruckeri-GCF001172905-1-OMBL4	84.2649	81.0539	78.82	0.199878	0.43169	0.6	Yersinia artesiana	Yersinia ruckeri	III	I
Yersinia-artesiana-GCF902726545-1-IP42281T & Yersinia-similis-GCF000582515-1-228	84.9928	82.6596	82.24	0.384889	0.601408	0.69	Yersinia artesiana	Yersinia similis	III	II
Yersinia-artesiana-GCF902726545-1-IP42281T & Yersinia-similis-GCF001053095-1-Y228	85.0069	82.6869	82.26	0.385542	0.59507	0.69	Yersinia artesiana	Yersinia similis	III	II
Yersinia-artesiana-GCF902726545-1-IP42281T & Yersinia-similis-GCF001114105-1-Y233	85.0465	82.6621	82.3	0.386638	0.602113	0.69	Yersinia artesiana	Yersinia similis	III	II
Yersinia-artesiana-GCF902726545-1-IP42281T & Yersinia-similis-GCF001136465-1-MW109-2	84.9821	82.5991	82.24	0.387381	0.60493	0.69	Yersinia artesiana	Yersinia similis	III	II
Yersinia-artesiana-GCF902726545-1-IP42281T & Yersinia-similis-GCF001140625-1-R819	85.055	82.696	82.3	0.386618	0.603521	0.68	Yersinia artesiana	Yersinia similis	III	II
Yersinia-artesiana-GCF902726545-1-IP42281T & Yersinia-similis-GCF001319745-1-Y252	85.0497	82.7054	82.25	0.387315	0.594366	0.69	Yersinia artesiana	Yersinia similis	III	II
Yersinia-artesiana-GCF902726545-1-IP42281T & Yersinia-thracica-GCF902170565-1-IP34646T	88.4718	88.3312	88.44	0.735846	0.771831	0.79	Yersinia artesiana	Yersinia thracica	III	III
Yersinia-artesiana-GCF902726545-1-IP42281T & Yersinia-vastinensis-GCF902726565-1-IP38594T	85.9702	85.159	84.77	0.631166	0.78662	0.83	Yersinia artesiana	Yersinia vastinensis	III	III
Yersinia-artesiana-GCF902726545-1-IP42281T & Yersinia-wautersii-GCF001123345-1-Y428	85.1401	82.6373	82.26	0.377554	0.601408	0.69	Yersinia artesiana	Yersinia wautersii	III	II
Yersinia-artesiana-GCF902726545-1-IP42281T & Yersinia-wautersii-GCF001319825-1-WP-931201	85.096	82.7367	82.29	0.379839	0.597887	0.69	Yersinia artesiana	Yersinia wautersii	III	II
Yersinia-bercovieri-GCF000167975-1-ATCC-43970 & 16Y0180	84.2163	81.0856	78.93	0.206772	0.423667	0.6	Yersinia bercovieri	Yersinia ruckeri	III	I
Yersinia-bercovieri-GCF000167975-1-ATCC-43970 & 17Y0153	84.1433	81.0216	78.89	0.204993	0.421476	0.6	Yersinia bercovieri	Yersinia ruckeri	III	I
Yersinia-bercovieri-GCF000167975-1-ATCC-43970 & 17Y0155	84.1548	81.0569	78.89	0.205106	0.424397	0.6	Yersinia bercovieri	Yersinia ruckeri	III	I
Yersinia-bercovieri-GCF000167975-1-ATCC-43970 & 17Y0157	84.1305	81.0515	78.93	0.207729	0.42805	0.6	Yersinia bercovieri	Yersinia ruckeri	III	I
Yersinia-bercovieri-GCF000167975-1-ATCC-43970 & 17Y0159	84.3156	81.2113	79	0.210613	0.431702	0.6	Yersinia bercovieri	Yersinia ruckeri	III	I
Yersinia-bercovieri-GCF000167975-1-ATCC-43970 & 17Y0161	84.1807	80.9845	78.91	0.205294	0.417823	0.6	Yersinia bercovieri	Yersinia ruckeri	III	I
Yersinia-bercovieri-GCF000167975-1-ATCC-43970 & 17Y0163	84.1951	81.0844	78.87	0.206789	0.430241	0.6	Yersinia bercovieri	Yersinia ruckeri	III	I
Yersinia-bercovieri-GCF000167975-1-ATCC-43970 & 17Y0189	84.1636	80.987	78.89	0.205662	0.422936	0.6	Yersinia bercovieri	Yersinia ruckeri	III	I
Yersinia-bercovieri-GCF000167975-1-ATCC-43970 & 17Y0412	84.3421	81.2348	79.05	0.211787	0.431702	0.6	Yersinia bercovieri	Yersinia ruckeri	III	I
Yersinia-bercovieri-GCF000167975-1-ATCC-43970 & 17Y0414	84.6517	81.4425	79.19	0.216935	0.434624	0.61	Yersinia bercovieri	Yersinia ruckeri	III	I
Yersinia-bercovieri-GCF000167975-1-ATCC-43970 & Yersinia-aldovae-GCF000173735-1-ATCC-35236	85.6042	83.9374	83.7	0.499516	0.664719	0.74	Yersinia bercovieri	Yersinia aldovae	III	III
Yersinia-bercovieri-GCF000167975-1-ATCC-43970 & Yersinia-aldovae-GCF000834395-1-670-83	85.6482	83.8855	83.75	0.509568	0.701972	0.75	Yersinia bercovieri	Yersinia aldovae	III	III
Yersinia-bercovieri-GCF000167975-1-ATCC-43970 & Yersinia-aldovae-GCF001091225-1-IP06005	85.5965	83.8453	83.68	0.500573	0.685902	0.75	Yersinia bercovieri	Yersinia aldovae	III	III
Yersinia-bercovieri-GCF000167975-1-ATCC-43970 & Yersinia-aleksiciae-GCF001047675-1-159	91.6189	91.3085	91.67	0.724584	0.756026	0.76	Yersinia bercovieri	Yersinia aleksiciae	III	III
Yersinia-bercovieri-GCF000167975-1-ATCC-43970 & Yersinia-aleksiciae-GCF001115185-1-IP27925	91.4788	91.2044	91.56	0.814159	0.84149	0.84	Yersinia bercovieri	Yersinia aleksiciae	III	III
Yersinia-bercovieri-GCF000167975-1-ATCC-43970 & Yersinia-aleksiciae-GCF001319845-1-404-81	91.4504	91.1204	91.56	0.821748	0.845873	0.85	Yersinia bercovieri	Yersinia aleksiciae	III	III
Yersinia-bercovieri-GCF000167975-1-ATCC-43970 & Yersinia-alsatica-GCF902170305-1-IP38850T	85.981	84.9632	84.79	0.618161	0.769905	0.81	Yersinia bercovieri	Yersinia alsatica	III	III
Yersinia-bercovieri-GCF000167975-1-ATCC-43970 & Yersinia-artesiana-GCF902726545-1-IP42281T	85.8643	84.735	84.56	0.589292	0.743608	0.8	Yersinia bercovieri	Yersinia artesiana	III	III
Yersinia-bercovieri-GCF000167975-1-ATCC-43970 & Yersinia-bercovieri-GCF001131685-1-127-84	99.4609	99.4118	99.47	0.94364	0.956172	0.94	Yersinia bercovieri	Yersinia bercovieri	III	III
Yersinia-bercovieri-GCF000167975-1-ATCC-43970 & Yersinia-bercovieri-GCF001319545-1-3016-84	99.4779	99.3982	99.54	0.934352	0.943024	0.93	Yersinia bercovieri	Yersinia bercovieri	III	III
Yersinia-bercovieri-GCF000167975-1-ATCC-43970 & Yersinia-bercovieri-GCF001319955-1-FE80217	99.3799	99.2847	99.33	0.920993	0.925493	0.92	Yersinia bercovieri	Yersinia bercovieri	III	III
Yersinia-bercovieri-GCF000167975-1-ATCC-43970 & Yersinia-canariae-GCF009831415-1-NCTC-14382	85.8168	84.5486	84.46	0.600153	0.775749	0.81	Yersinia bercovieri	Yersinia canariae	III	III
Yersinia-bercovieri-GCF000167975-1-ATCC-43970 & Yersinia-enterocolitica-GCF000192105-1-105	85.7883	84.3916	84.28	0.571538	0.747261	0.79	Yersinia bercovieri	Yersinia enterocolitica	III	III
Yersinia-bercovieri-GCF000167975-1-ATCC-43970 & Yersinia-enterocolitica-GCF000253175-1-Y11	85.7725	84.5282	84.34	0.570843	0.736304	0.78	Yersinia bercovieri	Yersinia enterocolitica	III	III
Yersinia-bercovieri-GCF000167975-1-ATCC-43970 & Yersinia-enterocolitica-GCF000284955-1-647-5307	85.741	84.4877	84.32	0.568737	0.737034	0.78	Yersinia bercovieri	Yersinia enterocolitica	III	III
Yersinia-bercovieri-GCF000167975-1-ATCC-43970 & Yersinia-enterocolitica-GCF000987925-1-FORC-002	86.0526	84.9998	84.53	0.608094	0.770636	0.83	Yersinia bercovieri	Yersinia enterocolitica	III	III
Yersinia-bercovieri-GCF000167975-1-ATCC-43970 & Yersinia-enterocolitica-GCF001050775-1-YE149-02	85.796	84.4681	84.27	0.574756	0.750183	0.8	Yersinia bercovieri	Yersinia enterocolitica	III	III
Yersinia-bercovieri-GCF000167975-1-ATCC-43970 & Yersinia-enterocolitica-GCF001050815-1-YE3094-96	85.819	84.5055	84.38	0.57138	0.736304	0.78	Yersinia bercovieri	Yersinia enterocolitica	III	III
Yersinia-bercovieri-GCF000167975-1-ATCC-43970 & Yersinia-enterocolitica-GCF001085265-1-ERL053435	85.8124	84.6506	84.37	0.594712	0.767714	0.81	Yersinia bercovieri	Yersinia enterocolitica	III	III
Yersinia-bercovieri-GCF000167975-1-ATCC-43970 & Yersinia-enterocolitica-GCF001097785-1-1127	85.7961	84.4852	84.28	0.572381	0.732652	0.8	Yersinia bercovieri	Yersinia enterocolitica	III	III
Yersinia-bercovieri-GCF000167975-1-ATCC-43970 & Yersinia-enterocolitica-GCF001151605-1-209-36-84	85.8479	84.6762	84.55	0.586243	0.728269	0.79	Yersinia bercovieri	Yersinia enterocolitica	III	III
Yersinia-bercovieri-GCF000167975-1-ATCC-43970 & Yersinia-enterocolitica-GCF001160045-1-IP06077	85.8011	84.5604	84.34	0.56664	0.715121	0.78	Yersinia bercovieri	Yersinia enterocolitica	III	III
Yersinia-bercovieri-GCF000167975-1-ATCC-43970 & Yersinia-enterocolitica-GCF001219785-1-YE08-03	85.7927	84.4636	84.28	0.573902	0.727538	0.8	Yersinia bercovieri	Yersinia enterocolitica	III	III
Yersinia-bercovieri-GCF000167975-1-ATCC-43970 & Yersinia-enterocolitica-GCF001319325-1-ERL023784	85.8076	84.6583	84.31	0.592236	0.758948	0.81	Yersinia bercovieri	Yersinia enterocolitica	III	III
Yersinia-bercovieri-GCF000167975-1-ATCC-43970 & Yersinia-entomophaga-GCF001656035-1-MH96	84.1486	80.957	78.84	0.218242	0.484295	0.64	Yersinia bercovieri	Yersinia entomophaga	III	I
Yersinia-bercovieri-GCF000167975-1-ATCC-43970 & Yersinia-entomophaga-GCF002192845-1-SCPM-O-B-7183	84.1732	80.9716	78.86	0.218217	0.469686	0.63	Yersinia bercovieri	Yersinia entomophaga	III	I
Yersinia-bercovieri-GCF000167975-1-ATCC-43970 & Yersinia-frederiksenii-GCF000754805-1-ATCC-33641	85.8423	84.5095	84.43	0.59845	0.780862	0.82	Yersinia bercovieri	Yersinia frederiksenii	III	III
Yersinia-bercovieri-GCF000167975-1-ATCC-43970 & Yersinia-frederiksenii-GCF001090165-1-22714-85	85.9981	84.934	84.85	0.62517	0.76114	0.82	Yersinia bercovieri	Yersinia frederiksenii	III	III
Yersinia-bercovieri-GCF000167975-1-ATCC-43970 & Yersinia-frederiksenii-GCF001155565-1-3430	85.475	84.2094	83.82	0.578913	0.756026	0.82	Yersinia bercovieri	Yersinia frederiksenii	III	III
Yersinia-bercovieri-GCF000167975-1-ATCC-43970 & Yersinia-frederiksenii-GCF001157485-1-28-85	86.0015	84.9786	84.83	0.628371	0.76187	0.82	Yersinia bercovieri	Yersinia frederiksenii	III	III
Yersinia-bercovieri-GCF000167975-1-ATCC-43970 & Yersinia-hibernica-GCF004124235-1-CFS1934	85.5946	84.1629	84.01	0.566176	0.74653	0.8	Yersinia bercovieri	Yersinia hibernica	III	III
Yersinia-bercovieri-GCF000167975-1-ATCC-43970 & Yersinia-intermedia-GCF001166625-1-821-84	86.1611	84.8523	84.95	0.613227	0.754565	0.81	Yersinia bercovieri	Yersinia intermedia	III	III
Yersinia-bercovieri-GCF000167975-1-ATCC-43970 & Yersinia-intermedia-GCF001218045-1-182-02	86.1307	84.849	84.89	0.611386	0.766983	0.81	Yersinia bercovieri	Yersinia intermedia	III	III
Yersinia-bercovieri-GCF000167975-1-ATCC-43970 & Yersinia-intermedia-GCF001221165-1-93-02	86.0432	84.8171	84.87	0.608291	0.751644	0.8	Yersinia bercovieri	Yersinia intermedia	III	III
Yersinia-bercovieri-GCF000167975-1-ATCC-43970 & Yersinia-intermedia-GCF009730055-1-FDAARGOS-730	86.1504	84.9471	85.01	0.61388	0.77721	0.81	Yersinia bercovieri	Yersinia intermedia	III	III
Yersinia-bercovieri-GCF000167975-1-ATCC-43970 & Yersinia-kristensenii-GCF000173715-1-ATCC-33638	85.8952	84.4274	84.58	0.580239	0.747261	0.78	Yersinia bercovieri	Yersinia kristensenii	III	III
Yersinia-bercovieri-GCF000167975-1-ATCC-43970 & Yersinia-kristensenii-GCF000834215-1-Y225	86.0287	84.5208	84.63	0.571386	0.764061	0.79	Yersinia bercovieri	Yersinia kristensenii	III	III
Yersinia-bercovieri-GCF000167975-1-ATCC-43970 & Yersinia-kristensenii-GCF001153365-1-119-84	85.9747	84.5952	84.67	0.592283	0.756026	0.8	Yersinia bercovieri	Yersinia kristensenii	III	III
Yersinia-bercovieri-GCF000167975-1-ATCC-43970 & Yersinia-kristensenii-GCF900460525-1-NCTC11471	85.8944	84.5018	84.56	0.579701	0.744339	0.79	Yersinia bercovieri	Yersinia kristensenii	III	III
Yersinia-bercovieri-GCF000167975-1-ATCC-43970 & Yersinia-massiliensis-GCF000312485-1-CCUG-53443	86.4096	85.5371	85.55	0.678315	0.810811	0.83	Yersinia bercovieri	Yersinia massiliensis	III	III
Yersinia-bercovieri-GCF000167975-1-ATCC-43970 & Yersinia-massiliensis-GCF001218185-1-120-02	86.4795	85.5023	85.57	0.680834	0.802776	0.84	Yersinia bercovieri	Yersinia massiliensis	III	III
Yersinia-bercovieri-GCF000167975-1-ATCC-43970 & Yersinia-massiliensis-GCF001222845-1-112-02	86.4927	85.5386	85.61	0.682386	0.79328	0.83	Yersinia bercovieri	Yersinia massiliensis	III	III
Yersinia-bercovieri-GCF000167975-1-ATCC-43970 & Yersinia-massiliensis-GCF001319565-1-3400-83	86.4833	85.5047	85.58	0.683104	0.792549	0.83	Yersinia bercovieri	Yersinia massiliensis	III	III
Yersinia-bercovieri-GCF000167975-1-ATCC-43970 & Yersinia-mollaretii-GCF001106265-1-YE8850	90.0096	89.7314	90	0.799068	0.842221	0.85	Yersinia bercovieri	Yersinia mollaretii	III	III
Yersinia-bercovieri-GCF000167975-1-ATCC-43970 & Yersinia-mollaretii-GCF001108385-1-IP22404	90.0147	89.913	90.07	0.794817	0.832725	0.84	Yersinia bercovieri	Yersinia mollaretii	III	III
Yersinia-bercovieri-GCF000167975-1-ATCC-43970 & Yersinia-mollaretii-GCF001149645-1-IP25089	89.9805	89.6447	89.93	0.80314	0.855369	0.86	Yersinia bercovieri	Yersinia mollaretii	III	III
Yersinia-bercovieri-GCF000167975-1-ATCC-43970 & Yersinia-mollaretii-GCF013282725-1-ATCC-43969	90.0077	89.8041	89.97	0.79834	0.837107	0.85	Yersinia bercovieri	Yersinia mollaretii	III	III
Yersinia-bercovieri-GCF000167975-1-ATCC-43970 & Yersinia-nurmii-GCF001112925-1-CIP110231	84.1168	80.8362	78.79	0.218484	0.47553	0.64	Yersinia bercovieri	Yersinia nurmii	III	I
Yersinia-bercovieri-GCF000167975-1-ATCC-43970 & Yersinia-pekkanenii-GCF001152565-1-A125KOH2	86.4123	85.0137	85.5	0.609618	0.734843	0.77	Yersinia bercovieri	Yersinia pekkanenii	III	III
Yersinia-bercovieri-GCF000167975-1-ATCC-43970 & Yersinia-pekkanenii-GCF001244635-1-CIP110230	86.3965	85.0505	85.5	0.610265	0.745069	0.77	Yersinia bercovieri	Yersinia pekkanenii	III	III
Yersinia-bercovieri-GCF000167975-1-ATCC-43970 & Yersinia-pestis-GCF000222975-1-A1122	85.1825	82.7508	82.59	0.37574	0.600438	0.67	Yersinia bercovieri	Yersinia pestis	III	II
Yersinia-bercovieri-GCF000167975-1-ATCC-43970 & Yersinia-pestis-GCF000320425-1-12	85.1998	82.9111	82.6	0.370591	0.477721	0.66	Yersinia bercovieri	Yersinia pestis	III	II
Yersinia-bercovieri-GCF000167975-1-ATCC-43970 & Yersinia-pestis-GCF000320445-1-2	85.2306	82.9378	82.6	0.371511	0.478451	0.67	Yersinia bercovieri	Yersinia pestis	III	II
Yersinia-bercovieri-GCF000167975-1-ATCC-43970 & Yersinia-pestis-GCF000323445-1-5	85.2158	82.706	82.54	0.367613	0.468225	0.66	Yersinia bercovieri	Yersinia pestis	III	II
Yersinia-bercovieri-GCF000167975-1-ATCC-43970 & Yersinia-pestis-GCF000323505-1-7	85.1717	82.7425	82.51	0.37639	0.516435	0.68	Yersinia bercovieri	Yersinia pestis	III	II
Yersinia-bercovieri-GCF000167975-1-ATCC-43970 & Yersinia-pestis-GCF000323645-1-91	85.2218	82.915	82.63	0.371109	0.490139	0.66	Yersinia bercovieri	Yersinia pestis	III	II
Yersinia-bercovieri-GCF000167975-1-ATCC-43970 & Yersinia-pestis-GCF000834825-1-Antiqua	85.1728	82.5627	82.55	0.378235	0.626735	0.68	Yersinia bercovieri	Yersinia pestis	III	II
Yersinia-bercovieri-GCF000167975-1-ATCC-43970 & Yersinia-proxima-GCA902170785-1-IP37424T	85.7737	84.715	84.36	0.601299	0.764792	0.82	Yersinia bercovieri	Yersinia proxima	III	III
Yersinia-bercovieri-GCF000167975-1-ATCC-43970 & Yersinia-pseudotuberculosis-GCF001319705-1-IP32881	85.246	82.7165	82.57	0.382579	0.625274	0.7	Yersinia bercovieri	Yersinia pseudotuberculosis	III	II
Yersinia-bercovieri-GCF000167975-1-ATCC-43970 & Yersinia-pseudotuberculosis-GCF001319725-1-PT682	85.1924	82.7427	82.49	0.383313	0.615778	0.7	Yersinia bercovieri	Yersinia pseudotuberculosis	III	II
Yersinia-bercovieri-GCF000167975-1-ATCC-43970 & Yersinia-pseudotuberculosis-GCF001319765-1-260	85.1787	82.6728	82.5	0.382635	0.627465	0.7	Yersinia bercovieri	Yersinia pseudotuberculosis	III	II
Yersinia-bercovieri-GCF000167975-1-ATCC-43970 & Yersinia-pseudotuberculosis-GCF001319785-1-IP33250	85.1636	82.657	82.49	0.383013	0.620161	0.7	Yersinia bercovieri	Yersinia pseudotuberculosis	III	II
Yersinia-bercovieri-GCF000167975-1-ATCC-43970 & Yersinia-pseudotuberculosis-GCF001319885-1-OK6088	85.2398	82.6819	82.5	0.381399	0.626004	0.7	Yersinia bercovieri	Yersinia pseudotuberculosis	III	II
Yersinia-bercovieri-GCF000167975-1-ATCC-43970 & Yersinia-pseudotuberculosis-GCF900637475-1-NCTC10275	85.1524	82.6127	82.52	0.38166	0.620161	0.7	Yersinia bercovieri	Yersinia pseudotuberculosis	III	II
Yersinia-bercovieri-GCF000167975-1-ATCC-43970 & Yersinia-rochesterensis-GCF902170605-1-IP35638T	86.0419	84.6425	84.72	0.569097	0.72973	0.78	Yersinia bercovieri	Yersinia rochesterensis	III	III
Yersinia-bercovieri-GCF000167975-1-ATCC-43970 & Yersinia-rohdei-GCF000173775-1-ATCC-43380	85.6628	84.1489	84.08	0.545721	0.72973	0.78	Yersinia bercovieri	Yersinia rohdei	III	III
Yersinia-bercovieri-GCF000167975-1-ATCC-43970 & Yersinia-rohdei-GCF000834455-1-YRA	85.6517	84.1095	84.07	0.545492	0.742148	0.78	Yersinia bercovieri	Yersinia rohdei	III	III
Yersinia-bercovieri-GCF000167975-1-ATCC-43970 & Yersinia-rohdei-GCF001152185-1-82589	85.6803	84.1207	84.08	0.551214	0.738495	0.79	Yersinia bercovieri	Yersinia rohdei	III	III
Yersinia-bercovieri-GCF000167975-1-ATCC-43970 & Yersinia-rohdei-GCF001217805-1-68-02	85.6909	84.1524	84.09	0.545389	0.72973	0.78	Yersinia bercovieri	Yersinia rohdei	III	III
Yersinia-bercovieri-GCF000167975-1-ATCC-43970 & Yersinia-rohdei-GCF001223385-1-56-02	85.667	84.2029	84.1	0.549894	0.723886	0.78	Yersinia bercovieri	Yersinia rohdei	III	III
Yersinia-bercovieri-GCF000167975-1-ATCC-43970 & Yersinia-rohdei-GCF001320025-1-3343	85.6874	84.0481	84.07	0.546204	0.738495	0.78	Yersinia bercovieri	Yersinia rohdei	III	III
Yersinia-bercovieri-GCF000167975-1-ATCC-43970 & Yersinia-ruckeri-GCF000737165-1-37551	84.1311	81.115	78.86	0.204422	0.416362	0.6	Yersinia bercovieri	Yersinia ruckeri	III	I
Yersinia-bercovieri-GCF000167975-1-ATCC-43970 & Yersinia-ruckeri-GCF000754815-1-ATCC-29473	84.2518	81.111	78.92	0.20715	0.429511	0.6	Yersinia bercovieri	Yersinia ruckeri	III	I
Yersinia-bercovieri-GCF000167975-1-ATCC-43970 & Yersinia-ruckeri-GCF000775355-2-SC09	84.7702	81.5324	79.24	0.220227	0.439737	0.61	Yersinia bercovieri	Yersinia ruckeri	III	I
Yersinia-bercovieri-GCF000167975-1-ATCC-43970 & Yersinia-ruckeri-GCF000824965-1-CSF007-82	84.2667	81.1728	78.9	0.207513	0.425128	0.6	Yersinia bercovieri	Yersinia ruckeri	III	I
Yersinia-bercovieri-GCF000167975-1-ATCC-43970 & Yersinia-ruckeri-GCF000834255-1-YRB	84.1226	81.0087	78.98	0.204335	0.419284	0.59	Yersinia bercovieri	Yersinia ruckeri	III	I
Yersinia-bercovieri-GCF000167975-1-ATCC-43970 & Yersinia-ruckeri-GCF000964565-1-Big-Creek-74	84.1305	81.1619	78.9	0.20484	0.417823	0.6	Yersinia bercovieri	Yersinia ruckeri	III	I
Yersinia-bercovieri-GCF000167975-1-ATCC-43970 & Yersinia-ruckeri-GCF001166725-1-RS41	84.2098	81.0869	78.88	0.205404	0.417093	0.6	Yersinia bercovieri	Yersinia ruckeri	III	I
Yersinia-bercovieri-GCF000167975-1-ATCC-43970 & Yersinia-ruckeri-GCF001172905-1-OMBL4	84.1167	80.9961	78.85	0.203632	0.419284	0.6	Yersinia bercovieri	Yersinia ruckeri	III	I
Yersinia-bercovieri-GCF000167975-1-ATCC-43970 & Yersinia-similis-GCF000582515-1-228	85.0932	82.676	82.49	0.387032	0.626735	0.7	Yersinia bercovieri	Yersinia similis	III	II
Yersinia-bercovieri-GCF000167975-1-ATCC-43970 & Yersinia-similis-GCF001053095-1-Y228	85.1256	82.7231	82.49	0.388318	0.620161	0.7	Yersinia bercovieri	Yersinia similis	III	II
Yersinia-bercovieri-GCF000167975-1-ATCC-43970 & Yersinia-similis-GCF001114105-1-Y233	85.1458	82.6273	82.46	0.387764	0.632579	0.7	Yersinia bercovieri	Yersinia similis	III	II
Yersinia-bercovieri-GCF000167975-1-ATCC-43970 & Yersinia-similis-GCF001136465-1-MW109-2	85.1097	82.7366	82.47	0.392401	0.617969	0.7	Yersinia bercovieri	Yersinia similis	III	II
Yersinia-bercovieri-GCF000167975-1-ATCC-43970 & Yersinia-similis-GCF001140625-1-R819	85.1484	82.7343	82.46	0.387077	0.624543	0.7	Yersinia bercovieri	Yersinia similis	III	II
Yersinia-bercovieri-GCF000167975-1-ATCC-43970 & Yersinia-similis-GCF001319745-1-Y252	85.1596	82.7277	82.54	0.393283	0.623083	0.7	Yersinia bercovieri	Yersinia similis	III	II
Yersinia-bercovieri-GCF000167975-1-ATCC-43970 & Yersinia-thracica-GCF902170565-1-IP34646T	85.9812	84.7008	84.63	0.584435	0.739226	0.79	Yersinia bercovieri	Yersinia thracica	III	III
Yersinia-bercovieri-GCF000167975-1-ATCC-43970 & Yersinia-vastinensis-GCF902726565-1-IP38594T	85.5125	84.25	83.89	0.570826	0.742148	0.81	Yersinia bercovieri	Yersinia vastinensis	III	III
Yersinia-bercovieri-GCF000167975-1-ATCC-43970 & Yersinia-wautersii-GCF001123345-1-Y428	85.1864	82.8392	82.53	0.383929	0.604091	0.7	Yersinia bercovieri	Yersinia wautersii	III	II
Yersinia-bercovieri-GCF000167975-1-ATCC-43970 & Yersinia-wautersii-GCF001319825-1-WP-931201	85.1854	82.8089	82.53	0.39218	0.623813	0.71	Yersinia bercovieri	Yersinia wautersii	III	II
Yersinia-bercovieri-GCF001131685-1-127-84 & 16Y0180	84.3156	81.2797	78.96	0.205399	0.406653	0.59	Yersinia bercovieri	Yersinia ruckeri	III	I
Yersinia-bercovieri-GCF001131685-1-127-84 & 17Y0153	84.3713	81.252	78.98	0.20698	0.4148	0.59	Yersinia bercovieri	Yersinia ruckeri	III	I
Yersinia-bercovieri-GCF001131685-1-127-84 & 17Y0155	84.3757	81.2247	78.97	0.206937	0.419552	0.59	Yersinia bercovieri	Yersinia ruckeri	III	I
Yersinia-bercovieri-GCF001131685-1-127-84 & 17Y0157	84.5573	81.4208	79.11	0.209276	0.412763	0.59	Yersinia bercovieri	Yersinia ruckeri	III	I
Yersinia-bercovieri-GCF001131685-1-127-84 & 17Y0159	84.1435	81.0611	78.85	0.203912	0.42091	0.59	Yersinia bercovieri	Yersinia ruckeri	III	I
Yersinia-bercovieri-GCF001131685-1-127-84 & 17Y0161	84.205	81.1454	78.89	0.207022	0.417515	0.59	Yersinia bercovieri	Yersinia ruckeri	III	I
Yersinia-bercovieri-GCF001131685-1-127-84 & 17Y0163	84.1185	81.0636	78.8	0.204842	0.423625	0.6	Yersinia bercovieri	Yersinia ruckeri	III	I
Yersinia-bercovieri-GCF001131685-1-127-84 & 17Y0189	84.3725	81.2555	78.98	0.206874	0.418194	0.59	Yersinia bercovieri	Yersinia ruckeri	III	I
Yersinia-bercovieri-GCF001131685-1-127-84 & 17Y0412	84.1876	81.1308	78.92	0.206662	0.422946	0.59	Yersinia bercovieri	Yersinia ruckeri	III	I
Yersinia-bercovieri-GCF001131685-1-127-84 & 17Y0414	84.2065	81.1627	78.92	0.206467	0.422946	0.59	Yersinia bercovieri	Yersinia ruckeri	III	I
Yersinia-bercovieri-GCF001131685-1-127-84 & Yersinia-aldovae-GCF000173735-1-ATCC-35236	85.6688	84.0264	83.75	0.4942	0.643585	0.73	Yersinia bercovieri	Yersinia aldovae	III	III
Yersinia-bercovieri-GCF001131685-1-127-84 & Yersinia-aldovae-GCF000834395-1-670-83	85.6023	83.93	83.71	0.495977	0.672777	0.74	Yersinia bercovieri	Yersinia aldovae	III	III
Yersinia-bercovieri-GCF001131685-1-127-84 & Yersinia-aldovae-GCF001091225-1-IP06005	85.6686	83.9127	83.73	0.495579	0.675492	0.74	Yersinia bercovieri	Yersinia aldovae	III	III
Yersinia-bercovieri-GCF001131685-1-127-84 & Yersinia-aleksiciae-GCF001047675-1-159	91.5574	91.2309	91.6	0.721755	0.747454	0.76	Yersinia bercovieri	Yersinia aleksiciae	III	III
Yersinia-bercovieri-GCF001131685-1-127-84 & Yersinia-aleksiciae-GCF001115185-1-IP27925	91.4628	91.1997	91.51	0.797762	0.817379	0.83	Yersinia bercovieri	Yersinia aleksiciae	III	III
Yersinia-bercovieri-GCF001131685-1-127-84 & Yersinia-aleksiciae-GCF001319845-1-404-81	91.3919	91.0216	91.45	0.816654	0.839783	0.85	Yersinia bercovieri	Yersinia aleksiciae	III	III
Yersinia-bercovieri-GCF001131685-1-127-84 & Yersinia-alsatica-GCF902170305-1-IP38850T	86.0164	85.0014	84.81	0.609281	0.742702	0.8	Yersinia bercovieri	Yersinia alsatica	III	III
Yersinia-bercovieri-GCF001131685-1-127-84 & Yersinia-artesiana-GCF902726545-1-IP42281T	85.8777	84.675	84.53	0.574444	0.706042	0.78	Yersinia bercovieri	Yersinia artesiana	III	III
Yersinia-bercovieri-GCF001131685-1-127-84 & Yersinia-bercovieri-GCF000167975-1-ATCC-43970	99.4609	99.3783	99.47	0.919655	0.878479	0.91	Yersinia bercovieri	Yersinia bercovieri	III	III
Yersinia-bercovieri-GCF001131685-1-127-84 & Yersinia-bercovieri-GCF001319545-1-3016-84	99.4356	99.3328	99.45	0.918169	0.915818	0.91	Yersinia bercovieri	Yersinia bercovieri	III	III
Yersinia-bercovieri-GCF001131685-1-127-84 & Yersinia-bercovieri-GCF001319955-1-FE80217	99.3471	99.21	99.26	0.905781	0.893415	0.9	Yersinia bercovieri	Yersinia bercovieri	III	III
Yersinia-bercovieri-GCF001131685-1-127-84 & Yersinia-canariae-GCF009831415-1-NCTC-14382	85.8312	84.5322	84.42	0.591338	0.763069	0.8	Yersinia bercovieri	Yersinia canariae	III	III
Yersinia-bercovieri-GCF001131685-1-127-84 & Yersinia-enterocolitica-GCF000192105-1-105	85.8023	84.4737	84.27	0.560276	0.723693	0.78	Yersinia bercovieri	Yersinia enterocolitica	III	III
Yersinia-bercovieri-GCF001131685-1-127-84 & Yersinia-enterocolitica-GCF000253175-1-Y11	85.8455	84.5737	84.35	0.561661	0.725051	0.77	Yersinia bercovieri	Yersinia enterocolitica	III	III
Yersinia-bercovieri-GCF001131685-1-127-84 & Yersinia-enterocolitica-GCF000284955-1-647-5307	85.7772	84.5826	84.31	0.557389	0.711473	0.77	Yersinia bercovieri	Yersinia enterocolitica	III	III
Yersinia-bercovieri-GCF001131685-1-127-84 & Yersinia-enterocolitica-GCF000987925-1-FORC-002	85.8284	84.6468	84.31	0.582805	0.748812	0.8	Yersinia bercovieri	Yersinia enterocolitica	III	III
Yersinia-bercovieri-GCF001131685-1-127-84 & Yersinia-enterocolitica-GCF001050775-1-YE149-02	85.8492	84.5215	84.29	0.5684	0.742702	0.79	Yersinia bercovieri	Yersinia enterocolitica	III	III
Yersinia-bercovieri-GCF001131685-1-127-84 & Yersinia-enterocolitica-GCF001050815-1-YE3094-96	85.8738	84.5598	84.35	0.562679	0.716904	0.78	Yersinia bercovieri	Yersinia enterocolitica	III	III
Yersinia-bercovieri-GCF001131685-1-127-84 & Yersinia-enterocolitica-GCF001085265-1-ERL053435	85.8131	84.6041	84.31	0.582767	0.739308	0.8	Yersinia bercovieri	Yersinia enterocolitica	III	III
Yersinia-bercovieri-GCF001131685-1-127-84 & Yersinia-enterocolitica-GCF001097785-1-1127	85.8523	84.5188	84.28	0.566124	0.712152	0.79	Yersinia bercovieri	Yersinia enterocolitica	III	III
Yersinia-bercovieri-GCF001131685-1-127-84 & Yersinia-enterocolitica-GCF001151605-1-209-36-84	85.8894	84.7145	84.55	0.579087	0.710794	0.78	Yersinia bercovieri	Yersinia enterocolitica	III	III
Yersinia-bercovieri-GCF001131685-1-127-84 & Yersinia-enterocolitica-GCF001160045-1-IP06077	85.8533	84.5003	84.31	0.558118	0.698574	0.77	Yersinia bercovieri	Yersinia enterocolitica	III	III
Yersinia-bercovieri-GCF001131685-1-127-84 & Yersinia-enterocolitica-GCF001219785-1-YE08-03	85.8425	84.5172	84.27	0.565828	0.7074	0.79	Yersinia bercovieri	Yersinia enterocolitica	III	III
Yersinia-bercovieri-GCF001131685-1-127-84 & Yersinia-enterocolitica-GCF001319325-1-ERL023784	85.8203	84.5772	84.31	0.583529	0.749491	0.81	Yersinia bercovieri	Yersinia enterocolitica	III	III
Yersinia-bercovieri-GCF001131685-1-127-84 & Yersinia-entomophaga-GCF001656035-1-MH96	84.3376	81.1261	78.83	0.223541	0.471147	0.64	Yersinia bercovieri	Yersinia entomophaga	III	I
Yersinia-bercovieri-GCF001131685-1-127-84 & Yersinia-entomophaga-GCF002192845-1-SCPM-O-B-7183	84.3108	81.0434	78.85	0.223077	0.467074	0.63	Yersinia bercovieri	Yersinia entomophaga	III	I
Yersinia-bercovieri-GCF001131685-1-127-84 & Yersinia-frederiksenii-GCF000754805-1-ATCC-33641	85.8421	84.6551	84.38	0.585953	0.746775	0.8	Yersinia bercovieri	Yersinia frederiksenii	III	III
Yersinia-bercovieri-GCF001131685-1-127-84 & Yersinia-frederiksenii-GCF001090165-1-22714-85	86.0347	85.0259	84.85	0.6138	0.735234	0.8	Yersinia bercovieri	Yersinia frederiksenii	III	III
Yersinia-bercovieri-GCF001131685-1-127-84 & Yersinia-frederiksenii-GCF001155565-1-3430	85.4636	84.2158	83.76	0.570412	0.729803	0.81	Yersinia bercovieri	Yersinia frederiksenii	III	III
Yersinia-bercovieri-GCF001131685-1-127-84 & Yersinia-frederiksenii-GCF001157485-1-28-85	85.974	85.0236	84.73	0.609817	0.726409	0.8	Yersinia bercovieri	Yersinia frederiksenii	III	III
Yersinia-bercovieri-GCF001131685-1-127-84 & Yersinia-hibernica-GCF004124235-1-CFS1934	85.6274	84.1411	84	0.554848	0.720978	0.78	Yersinia bercovieri	Yersinia hibernica	III	III
Yersinia-bercovieri-GCF001131685-1-127-84 & Yersinia-intermedia-GCF001166625-1-821-84	86.109	84.7791	84.92	0.603993	0.73184	0.8	Yersinia bercovieri	Yersinia intermedia	III	III
Yersinia-bercovieri-GCF001131685-1-127-84 & Yersinia-intermedia-GCF001218045-1-182-02	86.0517	84.8739	84.83	0.601863	0.743381	0.8	Yersinia bercovieri	Yersinia intermedia	III	III
Yersinia-bercovieri-GCF001131685-1-127-84 & Yersinia-intermedia-GCF001221165-1-93-02	86.1309	84.8914	84.92	0.604644	0.744739	0.8	Yersinia bercovieri	Yersinia intermedia	III	III
Yersinia-bercovieri-GCF001131685-1-127-84 & Yersinia-intermedia-GCF009730055-1-FDAARGOS-730	86.0801	84.8454	84.91	0.598059	0.749491	0.79	Yersinia bercovieri	Yersinia intermedia	III	III
Yersinia-bercovieri-GCF001131685-1-127-84 & Yersinia-kristensenii-GCF000173715-1-ATCC-33638	85.9025	84.4578	84.52	0.569026	0.71962	0.76	Yersinia bercovieri	Yersinia kristensenii	III	III
Yersinia-bercovieri-GCF001131685-1-127-84 & Yersinia-kristensenii-GCF000834215-1-Y225	86.0511	84.6587	84.67	0.567717	0.737271	0.78	Yersinia bercovieri	Yersinia kristensenii	III	III
Yersinia-bercovieri-GCF001131685-1-127-84 & Yersinia-kristensenii-GCF001153365-1-119-84	86.0299	84.6849	84.67	0.585199	0.747454	0.79	Yersinia bercovieri	Yersinia kristensenii	III	III
Yersinia-bercovieri-GCF001131685-1-127-84 & Yersinia-kristensenii-GCF900460525-1-NCTC11471	85.9113	84.4972	84.49	0.56978	0.730482	0.78	Yersinia bercovieri	Yersinia kristensenii	III	III
Yersinia-bercovieri-GCF001131685-1-127-84 & Yersinia-massiliensis-GCF000312485-1-CCUG-53443	86.3756	85.4161	85.52	0.674321	0.792261	0.82	Yersinia bercovieri	Yersinia massiliensis	III	III
Yersinia-bercovieri-GCF001131685-1-127-84 & Yersinia-massiliensis-GCF001218185-1-120-02	86.583	85.5311	85.63	0.674459	0.790903	0.83	Yersinia bercovieri	Yersinia massiliensis	III	III
Yersinia-bercovieri-GCF001131685-1-127-84 & Yersinia-massiliensis-GCF001222845-1-112-02	86.5045	85.5288	85.58	0.672424	0.779362	0.83	Yersinia bercovieri	Yersinia massiliensis	III	III
Yersinia-bercovieri-GCF001131685-1-127-84 & Yersinia-massiliensis-GCF001319565-1-3400-83	86.5044	85.5008	85.61	0.675942	0.775967	0.83	Yersinia bercovieri	Yersinia massiliensis	III	III
Yersinia-bercovieri-GCF001131685-1-127-84 & Yersinia-mollaretii-GCF001106265-1-YE8850	90.01	89.6093	89.92	0.789913	0.828242	0.84	Yersinia bercovieri	Yersinia mollaretii	III	III
Yersinia-bercovieri-GCF001131685-1-127-84 & Yersinia-mollaretii-GCF001108385-1-IP22404	90.0245	89.769	90.07	0.791644	0.837067	0.84	Yersinia bercovieri	Yersinia mollaretii	III	III
Yersinia-bercovieri-GCF001131685-1-127-84 & Yersinia-mollaretii-GCF001149645-1-IP25089	89.9453	89.6284	89.86	0.792096	0.829599	0.85	Yersinia bercovieri	Yersinia mollaretii	III	III
Yersinia-bercovieri-GCF001131685-1-127-84 & Yersinia-mollaretii-GCF013282725-1-ATCC-43969	90.0305	89.7746	89.97	0.785307	0.829599	0.83	Yersinia bercovieri	Yersinia mollaretii	III	III
Yersinia-bercovieri-GCF001131685-1-127-84 & Yersinia-nurmii-GCF001112925-1-CIP110231	84.1468	81.0891	78.75	0.216789	0.452138	0.63	Yersinia bercovieri	Yersinia nurmii	III	I
Yersinia-bercovieri-GCF001131685-1-127-84 & Yersinia-pekkanenii-GCF001152565-1-A125KOH2	86.362	85.0118	85.41	0.595561	0.71351	0.75	Yersinia bercovieri	Yersinia pekkanenii	III	III
Yersinia-bercovieri-GCF001131685-1-127-84 & Yersinia-pekkanenii-GCF001244635-1-CIP110230	86.3503	85.1354	85.4	0.595935	0.709437	0.75	Yersinia bercovieri	Yersinia pekkanenii	III	III
Yersinia-bercovieri-GCF001131685-1-127-84 & Yersinia-pestis-GCF000222975-1-A1122	85.1806	82.6243	82.53	0.370102	0.589952	0.66	Yersinia bercovieri	Yersinia pestis	III	II
Yersinia-bercovieri-GCF001131685-1-127-84 & Yersinia-pestis-GCF000320425-1-12	85.208	82.7003	82.56	0.362722	0.464358	0.65	Yersinia bercovieri	Yersinia pestis	III	II
Yersinia-bercovieri-GCF001131685-1-127-84 & Yersinia-pestis-GCF000320445-1-2	85.2397	82.7249	82.57	0.363803	0.46979	0.65	Yersinia bercovieri	Yersinia pestis	III	II
Yersinia-bercovieri-GCF001131685-1-127-84 & Yersinia-pestis-GCF000323445-1-5	85.2112	82.5718	82.5	0.360223	0.454175	0.65	Yersinia bercovieri	Yersinia pestis	III	II
Yersinia-bercovieri-GCF001131685-1-127-84 & Yersinia-pestis-GCF000323505-1-7	85.1755	82.593	82.48	0.368305	0.503734	0.66	Yersinia bercovieri	Yersinia pestis	III	II
Yersinia-bercovieri-GCF001131685-1-127-84 & Yersinia-pestis-GCF000323645-1-91	85.2233	82.7332	82.6	0.363519	0.478615	0.64	Yersinia bercovieri	Yersinia pestis	III	II
Yersinia-bercovieri-GCF001131685-1-127-84 & Yersinia-pestis-GCF000834825-1-Antiqua	85.1836	82.5176	82.48	0.371918	0.607604	0.66	Yersinia bercovieri	Yersinia pestis	III	II
Yersinia-bercovieri-GCF001131685-1-127-84 & Yersinia-proxima-GCA902170785-1-IP37424T	85.8824	84.8087	84.46	0.605086	0.752206	0.82	Yersinia bercovieri	Yersinia proxima	III	III
Yersinia-bercovieri-GCF001131685-1-127-84 & Yersinia-pseudotuberculosis-GCF001319705-1-IP32881	85.2478	82.7634	82.51	0.377871	0.606246	0.69	Yersinia bercovieri	Yersinia pseudotuberculosis	III	II
Yersinia-bercovieri-GCF001131685-1-127-84 & Yersinia-pseudotuberculosis-GCF001319725-1-PT682	85.178	82.65	82.45	0.375994	0.590631	0.68	Yersinia bercovieri	Yersinia pseudotuberculosis	III	II
Yersinia-bercovieri-GCF001131685-1-127-84 & Yersinia-pseudotuberculosis-GCF001319765-1-260	85.2235	82.7321	82.52	0.384145	0.608961	0.69	Yersinia bercovieri	Yersinia pseudotuberculosis	III	II
Yersinia-bercovieri-GCF001131685-1-127-84 & Yersinia-pseudotuberculosis-GCF001319785-1-IP33250	85.2064	82.6566	82.47	0.379689	0.599457	0.69	Yersinia bercovieri	Yersinia pseudotuberculosis	III	II
Yersinia-bercovieri-GCF001131685-1-127-84 & Yersinia-pseudotuberculosis-GCF001319885-1-OK6088	85.4875	82.8848	82.69	0.386325	0.610319	0.69	Yersinia bercovieri	Yersinia pseudotuberculosis	III	II
Yersinia-bercovieri-GCF001131685-1-127-84 & Yersinia-pseudotuberculosis-GCF900637475-1-NCTC10275	85.1937	82.709	82.49	0.379795	0.606925	0.68	Yersinia bercovieri	Yersinia pseudotuberculosis	III	II
Yersinia-bercovieri-GCF001131685-1-127-84 & Yersinia-rochesterensis-GCF902170605-1-IP35638T	86.0103	84.6307	84.71	0.561361	0.712152	0.77	Yersinia bercovieri	Yersinia rochesterensis	III	III
Yersinia-bercovieri-GCF001131685-1-127-84 & Yersinia-rohdei-GCF000173775-1-ATCC-43380	85.6765	84.1429	84.08	0.532988	0.688391	0.76	Yersinia bercovieri	Yersinia rohdei	III	III
Yersinia-bercovieri-GCF001131685-1-127-84 & Yersinia-rohdei-GCF000834455-1-YRA	85.6994	84.1442	84.07	0.534457	0.710794	0.76	Yersinia bercovieri	Yersinia rohdei	III	III
Yersinia-bercovieri-GCF001131685-1-127-84 & Yersinia-rohdei-GCF001152185-1-82589	85.7557	84.236	84.12	0.549374	0.720299	0.78	Yersinia bercovieri	Yersinia rohdei	III	III
Yersinia-bercovieri-GCF001131685-1-127-84 & Yersinia-rohdei-GCF001217805-1-68-02	85.7144	84.1882	84.08	0.533785	0.709437	0.77	Yersinia bercovieri	Yersinia rohdei	III	III
Yersinia-bercovieri-GCF001131685-1-127-84 & Yersinia-rohdei-GCF001223385-1-56-02	85.6998	84.1784	84.09	0.538	0.706042	0.76	Yersinia bercovieri	Yersinia rohdei	III	III
Yersinia-bercovieri-GCF001131685-1-127-84 & Yersinia-rohdei-GCF001320025-1-3343	85.7258	84.1612	84.08	0.543843	0.712152	0.78	Yersinia bercovieri	Yersinia rohdei	III	III
Yersinia-bercovieri-GCF001131685-1-127-84 & Yersinia-ruckeri-GCF000737165-1-37551	84.4712	81.3303	79.05	0.207432	0.413442	0.59	Yersinia bercovieri	Yersinia ruckeri	III	I
Yersinia-bercovieri-GCF001131685-1-127-84 & Yersinia-ruckeri-GCF000754815-1-ATCC-29473	84.3373	81.2467	78.95	0.205698	0.410726	0.59	Yersinia bercovieri	Yersinia ruckeri	III	I
Yersinia-bercovieri-GCF001131685-1-127-84 & Yersinia-ruckeri-GCF000775355-2-SC09	84.2786	81.2023	78.96	0.209865	0.42091	0.59	Yersinia bercovieri	Yersinia ruckeri	III	I
Yersinia-bercovieri-GCF001131685-1-127-84 & Yersinia-ruckeri-GCF000824965-1-CSF007-82	84.3727	81.2289	78.97	0.20747	0.416158	0.59	Yersinia bercovieri	Yersinia ruckeri	III	I
Yersinia-bercovieri-GCF001131685-1-127-84 & Yersinia-ruckeri-GCF000834255-1-YRB	84.0701	81.0155	78.91	0.20032	0.409369	0.58	Yersinia bercovieri	Yersinia ruckeri	III	I
Yersinia-bercovieri-GCF001131685-1-127-84 & Yersinia-ruckeri-GCF000964565-1-Big-Creek-74	84.6232	81.5286	79.15	0.213571	0.426341	0.6	Yersinia bercovieri	Yersinia ruckeri	III	I
Yersinia-bercovieri-GCF001131685-1-127-84 & Yersinia-ruckeri-GCF001166725-1-RS41	84.3787	81.2705	78.97	0.206161	0.412763	0.59	Yersinia bercovieri	Yersinia ruckeri	III	I
Yersinia-bercovieri-GCF001131685-1-127-84 & Yersinia-ruckeri-GCF001172905-1-OMBL4	84.1565	81.0721	78.83	0.202864	0.420231	0.59	Yersinia bercovieri	Yersinia ruckeri	III	I
Yersinia-bercovieri-GCF001131685-1-127-84 & Yersinia-similis-GCF000582515-1-228	85.1626	82.653	82.44	0.381477	0.610319	0.69	Yersinia bercovieri	Yersinia similis	III	II
Yersinia-bercovieri-GCF001131685-1-127-84 & Yersinia-similis-GCF001053095-1-Y228	85.1758	82.6983	82.45	0.381806	0.596741	0.69	Yersinia bercovieri	Yersinia similis	III	II
Yersinia-bercovieri-GCF001131685-1-127-84 & Yersinia-similis-GCF001114105-1-Y233	85.1671	82.5796	82.4	0.382352	0.612356	0.69	Yersinia bercovieri	Yersinia similis	III	II
Yersinia-bercovieri-GCF001131685-1-127-84 & Yersinia-similis-GCF001136465-1-MW109-2	85.1048	82.677	82.43	0.38544	0.60353	0.68	Yersinia bercovieri	Yersinia similis	III	II
Yersinia-bercovieri-GCF001131685-1-127-84 & Yersinia-similis-GCF001140625-1-R819	85.1618	82.7098	82.39	0.381222	0.604209	0.69	Yersinia bercovieri	Yersinia similis	III	II
Yersinia-bercovieri-GCF001131685-1-127-84 & Yersinia-similis-GCF001319745-1-Y252	85.1729	82.6588	82.5	0.387259	0.60353	0.69	Yersinia bercovieri	Yersinia similis	III	II
Yersinia-bercovieri-GCF001131685-1-127-84 & Yersinia-thracica-GCF902170565-1-IP34646T	86.0046	84.6822	84.69	0.579522	0.714868	0.78	Yersinia bercovieri	Yersinia thracica	III	III
Yersinia-bercovieri-GCF001131685-1-127-84 & Yersinia-vastinensis-GCF902726565-1-IP38594T	85.4919	84.2403	83.83	0.567428	0.725051	0.8	Yersinia bercovieri	Yersinia vastinensis	III	III
Yersinia-bercovieri-GCF001131685-1-127-84 & Yersinia-wautersii-GCF001123345-1-Y428	85.2749	82.7992	82.54	0.384696	0.598099	0.69	Yersinia bercovieri	Yersinia wautersii	III	II
Yersinia-bercovieri-GCF001131685-1-127-84 & Yersinia-wautersii-GCF001319825-1-WP-931201	85.1748	82.7603	82.47	0.386532	0.598778	0.69	Yersinia bercovieri	Yersinia wautersii	III	II
Yersinia-bercovieri-GCF001319545-1-3016-84 & 16Y0180	84.2522	81.0499	78.97	0.208385	0.437193	0.6	Yersinia bercovieri	Yersinia ruckeri	III	I
Yersinia-bercovieri-GCF001319545-1-3016-84 & 17Y0153	84.1742	80.9819	78.92	0.20674	0.431579	0.6	Yersinia bercovieri	Yersinia ruckeri	III	I
Yersinia-bercovieri-GCF001319545-1-3016-84 & 17Y0155	84.1919	80.9143	78.92	0.206511	0.432982	0.6	Yersinia bercovieri	Yersinia ruckeri	III	I
Yersinia-bercovieri-GCF001319545-1-3016-84 & 17Y0157	84.2064	81.1249	78.92	0.208133	0.430877	0.6	Yersinia bercovieri	Yersinia ruckeri	III	I
Yersinia-bercovieri-GCF001319545-1-3016-84 & 17Y0159	84.1706	81.0391	78.85	0.206189	0.428772	0.6	Yersinia bercovieri	Yersinia ruckeri	III	I
Yersinia-bercovieri-GCF001319545-1-3016-84 & 17Y0161	84.256	81.0364	78.91	0.209477	0.432982	0.6	Yersinia bercovieri	Yersinia ruckeri	III	I
Yersinia-bercovieri-GCF001319545-1-3016-84 & 17Y0163	84.2087	80.946	78.86	0.207223	0.437895	0.6	Yersinia bercovieri	Yersinia ruckeri	III	I
Yersinia-bercovieri-GCF001319545-1-3016-84 & 17Y0189	84.2229	80.979	78.92	0.207384	0.435088	0.6	Yersinia bercovieri	Yersinia ruckeri	III	I
Yersinia-bercovieri-GCF001319545-1-3016-84 & 17Y0412	84.2221	81.0095	78.93	0.209414	0.441404	0.6	Yersinia bercovieri	Yersinia ruckeri	III	I
Yersinia-bercovieri-GCF001319545-1-3016-84 & 17Y0414	84.198	81.0109	78.93	0.208497	0.440702	0.6	Yersinia bercovieri	Yersinia ruckeri	III	I
Yersinia-bercovieri-GCF001319545-1-3016-84 & Yersinia-aldovae-GCF000173735-1-ATCC-35236	85.6304	83.9176	83.69	0.504054	0.670877	0.75	Yersinia bercovieri	Yersinia aldovae	III	III
Yersinia-bercovieri-GCF001319545-1-3016-84 & Yersinia-aldovae-GCF000834395-1-670-83	85.7326	84.0614	83.79	0.518483	0.70386	0.76	Yersinia bercovieri	Yersinia aldovae	III	III
Yersinia-bercovieri-GCF001319545-1-3016-84 & Yersinia-aldovae-GCF001091225-1-IP06005	85.6436	83.8904	83.68	0.504883	0.685614	0.75	Yersinia bercovieri	Yersinia aldovae	III	III
Yersinia-bercovieri-GCF001319545-1-3016-84 & Yersinia-aleksiciae-GCF001047675-1-159	91.5303	91.2107	91.59	0.739915	0.774737	0.77	Yersinia bercovieri	Yersinia aleksiciae	III	III
Yersinia-bercovieri-GCF001319545-1-3016-84 & Yersinia-aleksiciae-GCF001115185-1-IP27925	91.4285	91.1376	91.52	0.821337	0.85193	0.85	Yersinia bercovieri	Yersinia aleksiciae	III	III
Yersinia-bercovieri-GCF001319545-1-3016-84 & Yersinia-aleksiciae-GCF001319845-1-404-81	91.3814	91.0784	91.49	0.840548	0.867368	0.88	Yersinia bercovieri	Yersinia aleksiciae	III	III
Yersinia-bercovieri-GCF001319545-1-3016-84 & Yersinia-alsatica-GCF902170305-1-IP38850T	85.9688	85.0652	84.72	0.628567	0.756491	0.83	Yersinia bercovieri	Yersinia alsatica	III	III
[truncated: 7,906 more rows]

## Sheet: S7
Table S7a: Genes specifically present in Yersinia ruckeri genomes.
No.	Panaroo sequence group	Accession	NCBI annotation	Length	e-Value
1	adhB	WP_042525160.1	cytochrome c	392	0.0
2	amn	EEQ00442.1	AMP nucleosidase	486	0.0
3	appC	WP_004720611.1	cytochrome ubiquinol oxidase subunit I	477	0.0
4	arcA_2	WP_038251443.1	arginine deiminase	424	0.0
5	arcD_2	WP_038240816.1	amino acid permease	503	0.0
6	astC	WP_004720617.1	aspartate aminotransferase family protein	410	0.0
7	astD	WP_038251342.1	succinylglutamate-semialdehyde dehydrogenase	495	0.0
8	astE	WP_042524801.1	succinylglutamate desuccinylase	359	0.0
9	atsA	WP_004722932.1	sulfatase-like hydrolase/transferase	536	0.0
10	bcsA_2	EEP99106.1	Glycosyl transferase, group 2 family protein	608	0.0
11	bglA	AJI95107.1	glycosyl hydrolase 1 family protein	479	0.0
12	cadA	WP_038240777.1	lysine decarboxylase CadA	713	0.0
13	cadB	WP_004723124.1	cadaverine/lysine antiporter	447	0.0
14	cadC	WP_042525171.1	lysine decarboxylation/transport transcriptional activator CadC	515	0.0
15	caf1A	WP_004719950.1	fimbrial biogenesis outer membrane usher protein	829	0.0
16	cdtB	AJI94607.1	endonuclease/Exonuclease/phosphatase family protein	298	0.0
17	chaA	WP_004720603.1	sodium-potassium/proton antiporter ChaA	369	0.0
18	chbA	WP_004721770.1	PTS N,N'-diacetylchitobiose transporter subunit IIA	115	2.10034e-70
19	chbC	WP_004721774.1	PTS N,N'-diacetylchitobiose transporter subunit IIC	453	0.0
20	chbG	WP_004721767.1	chitin disaccharide deacetylase	253	0.0
21	chuR	EEP97812.1	Arylsulfatase regulator (Fe-S oxidoreductase)	408	0.0
22	cspG_1	EEP97471.1	Cold shock-like protein cspI	70	1.07527e-37
23	dcp	CEK27267.1	Dipeptidyl carboxypeptidase Dcp	723	0.0
24	dcuS	WP_038242279.1	two-component system sensor histidine kinase DcuS	543	0.0
25	dhbF_1	ARY99908.1	siderophore biosysnthesis protein	497	0.0
26	dhbF_2	WP_004722003.1	non-ribosomal peptide synthetase	2388	0.0
27	dmlR_2	EEP98886.1	Transcriptional regulator, LysR family	301	0.0
28	ecfA3_mkl	WP_038241028.1	ABC transporter ATP-binding protein	266	0.0
29	entB	WP_042525917.1	isochorismatase family protein	294	0.0
30	epiD	EEP98510.1	Lantibiotic biosynthesis protein, flavoprotein	181	6.08875e-124
31	fbpC	WP_042525162.1	ABC transporter ATP-binding protein	349	0.0
32	fepC_2	WP_042525928.1	ATP-binding cassette domain-containing protein	275	0.0
33	fes	WP_042525934.1	enterochelin esterase	439	0.0
34	fhuA_1_fhuA_2	WP_042525936.1	TonB-dependent siderophore receptor	735	0.0
35	fimD_1_yraJ	WP_069971747.1	fimbrial biogenesis outer membrane usher protein	841	0.0
36	fimD_2_fimD_1	WP_042527095.1	fimbria/pilus outer membrane usher protein	809	0.0
37	ftsH_1_ftsH_2	WP_042526273.1	ATP-binding protein	697	0.0
38	gloB_1	WP_049689365.1	ComEC family protein	767	0.0
39	gmuD	WP_042525140.1	glycoside hydrolase family 1 protein	461	0.0
40	group_10241	WP_004722823.1	PTS system mannose/fructose/N-acetylgalactosamine-transporter subunit IIB	165	4.60272e-115
41	group_10273	WP_004719939.1	hypothetical protein	164	4.91007e-111
42	group_1028	CNC06615.1	Uncharacterised protein	519	0.0
43	group_10304	CNH70714.1	Uncharacterised protein	163	1.76285e-108
44	group_10328	WP_004721336.1	DUF2938 domain-containing protein	162	1.25018e-105
45	group_10329	CNE85032.1	Uncharacterised protein	162	2.6472e-114
46	group_1035	ARZ00061.1	lysine decarboxylase	34	1.1383e-12
47	group_10378	WP_049687830.1	YgdB family protein	160	6.40953e-111
48	group_10419	WP_004722921.1	DUF2501 domain-containing protein	159	8.52983e-101
49	group_10445	KGA49783.1	phage lysozyme family protein	158	5.92211e-108
50	group_10586	KGA51481.1	bacterial-like globin family protein	154	1.58629e-105
51	group_10612	WP_004721817.1	GNAT family N-acetyltransferase	153	1.29207e-104
52	group_10635	WP_004721810.1	DUF5071 domain-containing protein	152	9.08955e-101
53	group_10636	WP_004721429.1	phage tail protein	152	1.88754e-102
54	group_10721	WP_038245127.1	phage tail protein	149	5.64569e-100
55	group_1083	WP_042527907.1	DUF1835 domain-containing protein	251	0.0
56	group_10842	OEU25841.1	transcriptional regulator	144	6.50426e-97
57	group_1085	WP_004717428.1	class I SAM-dependent methyltransferase	270	0.0
58	group_1089	WP_045844333.1	GPW/gp25 family protein	140	2.09829e-92
59	group_1090	WP_042527693.1	AroM family protein	225	1.04682e-157
60	group_11018	KFE38552.1	glycine betaine transporter membrane protein	138	3.87136e-94
61	group_11050			127
62	group_1115	AJI94511.1	putative photorhabdus cytotoxin	374	0.0
63	group_11190	WP_004718704.1	ComEA family DNA-binding protein	132	1.0041e-86
64	group_11264	WP_004719018.1	DUF1425 domain-containing protein	129	1.74296e-82
65	group_1135	WP_042525134.1	GNAT family N-acetyltransferase	163	1.29306e-114
66	group_1139	CNI57732.1	Uncharacterised protein	195	2.74404e-137
67	group_11609	EEQ00387.1	Membrane protein, suppressor for copper-sensitivity A	117	1.80602e-71
68	group_11639	CNI32074.1	phage protein	116	1.82589e-72
69	group_11679	WP_038243857.1	STAS domain-containing protein	115	2.33092e-72
70	group_11878	WP_038242705.1	DUF1622 domain-containing protein	109	2.93287e-63
71	group_1198	WP_144402954.1	hypothetical protein	157	9.35636e-106
72	group_1199	WP_052470834.1	type II secretion system minor pseudopilin GspI	114	1.09005e-70
73	group_12001	WP_038240822.1	PTS sugar transporter subunit IIB	105	6.62499e-63
74	group_1215	CNE94467.1	Uncharacterised protein	78	6.03527e-47
75	group_1220	AJI95411.1	type II secretion system (T2SS), L family protein	378	0.0
76	group_12601	CNH63065.1	Uncharacterised protein	88	2.17538e-48
77	group_1285	CNB30155.1	Uncharacterised protein	185	1.22229e-125
78	group_1310	CNB06337.1	Protein of uncharacterised function (DUF3131)	530	0.0
79	group_13178	WP_038244851.1	MbtH family NRPS accessory protein	74	4.33604e-42
80	group_1345	AJI95719.1	spore Coat Protein U domain protein	188	2.78476e-124
81	group_138	WP_042524806.1	formimidoylglutamate deiminase	456	0.0
82	group_13976	CND82015.1	Uncharacterised protein	57	1.59177e-28
83	group_14113	KFE39283.1	vago -PB, isoform B	54	9.98438e-22
84	group_14249	WP_004723336.1	hypothetical protein	50	2.0321e-22
85	group_14280	AJI95894.1	hypothetical protein BD65_2956	49	2.35696e-22
86	group_1430	WP_004721820.1	NAD(P)/FAD-dependent oxidoreductase	636	0.0
87	group_14444			44
88	group_1496	WP_080774109.1	heme acquisition hemophore HasA	200	1.4096e-141
89	group_151	CND84035.1	Uncharacterised protein	83	2.12555e-46
90	group_1519	WP_038242567.1	diguanylate cyclase	610	0.0
91	group_15465	WP_071704656.1	peptidoglycan glycosyltransferase PbpC	795	0.0
92	group_15466	WP_045844509.1	diguanylate cyclase	332	0.0
93	group_15475	ARY99750.1	Microcin E492 precursor	102	3.48529e-61
94	group_15513	CNI28254.1	Protein of uncharacterised function (DUF2946)	151	7.70071e-102
95	group_15516	AJI93902.1	hypothetical protein BD65_1294	40	2.40339e-14
96	group_15530	WP_004720134.1	ATP-binding protein	143	1.26845e-94
97	group_15539	WP_004720590.1	HlyD family type I secretion periplasmic adaptor subunit	443	0.0
98	group_15584			32
99	group_15587	SVS99579.1	Uncharacterised protein	207	5.06672e-122
100	group_15591	CNA96763.1	Uncharacterised protein	36	4.66322e-12
101	group_15595	ARZ01711.1	hypothetical protein QMA0440_02389	37	1.29756e-12
102	group_15607	WP_080774105.1	phage tail sheath family protein	409	0.0
103	group_15657	WP_162484076.1	Fe2+-enterobactin ABC transporter substrate-binding protein	346	0.0
104	group_15740	CNB94905.1	Uncharacterised protein	37	5.50569e-13
105	group_15820	WP_145497116.1	N-acetylglucosamine-6-phosphate deacetylase	405	0.0
106	group_15831	CNB54145.1	Uncharacterised protein	100	6.81328e-63
107	group_15863	AJI93625.1	phage-related baseplate assembly family protein	538	0.0
108	group_15867	KGA49600.1	putative membrane protein	42	1.68277e-14
109	group_15869	CNB35827.1	Uncharacterised protein	150	1.27145e-96
110	group_15906	WP_042526979.1	glycosyltransferase family 9 protein	327	0.0
111	group_15924	WP_042525452.1	FlxA-like family protein	120	3.72783e-72
112	group_15946	KGA49349.1	putative membrane protein	51	6.78278e-18
113	group_15976	WP_004721781.1	23S rRNA pseudouridine(2604) synthase RluF	290	0.0
114	group_15984	WP_038245114.1	LysR family transcriptional regulator	258	0.0
115	group_15997	WP_096823608.1	pilus assembly protein	478	0.0
116	group_15999	AJI95930.1	putative general secretion pathway protein C	186	1.71999e-124
117	group_16050	WP_042525133.1	D-alanine--D-alanine ligase	368	0.0
118	group_16060	WP_038243294.1	YebO family protein	91	9.08931e-53
119	group_16062	WP_042527099.1	DUF1120 domain-containing protein	217	2.60267e-149
120	group_16186	WP_004720146.1	PAS domain S-box protein	1522	0.0
121	group_16190	AJI93958.1	putative membrane protein	91	1.37796e-49
122	group_16198	WP_004721432.1	phage tail sheath family protein	466	0.0
123	group_16226	WP_038275866.1	winged helix-turn-helix domain-containing protein	268	0.0
124	group_16284	CNB30614.1	Uncharacterised protein	369	0.0
125	group_16286	WP_042525812.1	type II secretion system protein	192	4.77126e-129
126	group_16287	C4ULG3.1	RecName: Full=Toxin Afp18; AltName: Full=Antifeeding prophage 18; AltName: Full=Antifeeding protein 18; Includes: RecName: Full=Protein N-acetylglucosaminyltransferase; Short=Protein O-GlcNAc transferase; AltName: Full=Tyrosine glycosyltransferase	2123	0.0
127	group_16290	WP_042526788.1	spore coat protein U domain-containing protein	338	0.0
128	group_16299	CEK28118.1	putative membrane protein	102	2.56647e-64
129	group_16323	WP_042526271.1	DUF4255 domain-containing protein	293	0.0
130	group_16348	WP_042525808.1	general secretion pathway protein GspK	321	0.0
131	group_16385	ARZ00165.1	GlcNAc-binding protein A	183	7.19349e-128
132	group_16402	AJI95560.1	endonuclease/Exonuclease/phosphatase family protein	507	0.0
133	group_16406	AJI96130.1	FAD dependent oxidoreductase family protein	539	0.0
134	group_16416	AJI96408.1	putative myosin light chain kinase, smooth muscle	429	0.0
135	group_16420	KGA50713.1	HD domain protein	68	1.35879e-37
136	group_16463	AJI96718.1	enterobacteria AfaD invasin family protein	149	1.41718e-100
137	group_16464	WP_145497218.1	fimbria/pilus periplasmic chaperone	261	0.0
138	group_16467	WP_004720122.1	OpgC domain-containing protein	427	0.0
139	group_16495	CNB06313.1	Protein of uncharacterised function (DUF3131)	458	0.0
140	group_16522	CNB88669.1	Uncharacterised protein	68	3.31397e-34
141	group_16523	AJI94870.1	putative membrane protein	275	0.0
142	group_16529	WP_042527608.1	general secretion pathway protein GspC	156	9.63162e-102
143	group_16535	WP_042526791.1	spore coat protein U domain-containing protein	196	1.13985e-124
144	group_16541	AJI93732.1	glycosyltransferase like 2 family protein	328	0.0
145	group_16555	WP_042527898.1	DUF3131 domain-containing protein	453	0.0
146	group_16577	WP_071840352.1	DUF2474 domain-containing protein	55	8.31921e-26
147	group_16597	CNB57845.1	Uncharacterised protein	681	0.0
148	group_16598	AJI94374.1	putative drug efflux protein	53	3.13073e-23
149	group_16603	CNB78758.1	Uncharacterised protein	40	1.29879e-16
150	group_16613	WP_042527617.1	DUF1996 domain-containing protein	502	0.0
151	group_16647	CNI15876.1	Uncharacterised protein	78	1.33721e-42
152	group_1666	WP_004720606.1	nitrate/nitrite two-component system sensor histidine kinase NarX	585	0.0
153	group_16687	WP_052470819.1	protease inhibitor Inh/omp19 family protein	109	2.25276e-70
154	group_16711	WP_052470861.1	winged helix-turn-helix domain-containing protein	300	0.0
155	group_16712	KFE39196.1	glycerol-3-phosphate acyltransferase	78	2.05894e-44
156	group_16732			31
157	group_1679	AJI96570.1	putative maltose regulon periplasmic protein	279	0.0
158	group_16826	WP_042525334.1	glucosyltransferase domain-containing protein	500	0.0
159	group_16838	WP_042525919.1	(2,3-dihydroxybenzoyl)adenylate synthase	544	0.0
160	group_16862	CNB63857.1	Uncharacterised protein	55	3.7573e-30
161	group_16873	WP_042525111.1	GNAT family N-acetyltransferase	289	0.0
162	group_16888	KGA43746.1	putative glycosidase	103	1.2489e-66
163	group_16906	CNE41405.1	Uncharacterised protein	156	1.36948e-106
164	group_16936	KGA50189.1	ycfA-like family protein	80	1.82479e-44
165	group_16949	CNA97771.1	thiamine kinase	294	0.0
166	group_17021	CNB33225.1	Uncharacterised protein	207	5.89952e-141
167	group_17029	AJI94781.1	ion channel family protein	218	6.66172e-144
168	group_17030	WP_042525822.1	membrane integrity-associated transporter subunit PqiC	211	2.83625e-143
169	group_17067	WP_042524807.1	HutD family protein	190	1.18034e-131
170	group_1751	AJI95737.1	hypothetical protein BD65_1256	51	1.97719e-20
171	group_1768	CNI22465.1	alpha-related fimbriae minor subunit 1	225	2.57063e-139
172	group_178	WP_004721932.1	DUF1120 domain-containing protein	211	6.94007e-146
173	group_1804	WP_042527884.1	VIT family protein	229	1.25629e-153
174	group_1832	WP_042524803.1	N-formylglutamate deformylase	271	0.0
175	group_1834	CNF03363.1	alpha-related fimbriae major subunit	357	0.0
176	group_1848	WP_042527092.1	DUF1120 domain-containing protein	208	1.48186e-144
177	group_1932	AJI96038.1	cytolethal distending toxin A/C family protein	191	7.67733e-133
178	group_1936	CNI28815.1	membrane protein	125	3.2231e-82
179	group_1975	WP_042525804.1	hypothetical protein	156	1.02972e-101
180	group_2129	WP_038251448.1	iron ABC transporter permease	528	0.0
181	group_2209	WP_042524789.1	DMT family transporter	300	0.0
182	group_2222	KGA50397.1	type I phosphodiesterase / nucleotide pyrophosphatase family protein	520	0.0
183	group_2357	WP_038251266.1	hypothetical protein	136	3.15096e-90
184	group_2476	WP_071666969.1	O-antigen ligase family protein	566	0.0
185	group_248	WP_042528376.1	chondroitin lyase	1042	0.0
186	group_250	CNH72837.1	Uncharacterised protein	60	1.39028e-28
187	group_2527	WP_004722929.1	DUF2264 domain-containing protein	493	0.0
188	group_2549	CNB85245.1	alpha-related fimbriae usher protein	766	0.0
189	group_2591	AUQ41338.1	fimbrial protein	178	2.42463e-124
190	group_2602	WP_071704220.1	DUF1120 domain-containing protein	207	6.63838e-146
191	group_273	CNE49126.1	putative lipoprotein	163	5.47158e-112
192	group_2768	WP_042525937.1	shikimate 5-dehydrogenase	272	0.0
193	group_282	KGA51234.1	mutT/NUDIX family protein	112	5.82699e-73
194	group_2822	AJI93674.1	tetratricopeptide repeat family protein	244	1.42618e-168
195	group_2824	WP_052470851.1	fimbria/pilus periplasmic chaperone	237	4.90998e-168
196	group_285	WP_038242728.1	DUF4810 domain-containing protein	118	6.8895e-79
197	group_2979	CQD36537.1	Uncharacterised protein	272	0.0
198	group_300	WP_004717441.1	virulence factor SrfB	994	0.0
199	group_3032	KFE38817.1	pilus assembly protein	236	1.56395e-165
200	group_3061	CEK29094.1	Alpha-related fimbriae chaperone 2	223	3.48514e-159
201	group_3289	WP_004720624.1	N-succinylarginine dihydrolase	447	0.0
202	group_364	ARZ00325.1	Rho-activating domain of cytotoxic necrotizing factor	377	0.0
203	group_3683	WP_042525940.1	prepilin peptidase	140	5.34846e-86
204	group_3711	WP_004722820.1	tagatose-bisphosphate aldolase subunit KbaZ	426	0.0
205	group_3782	WP_004721991.1	enterobactin transporter EntS	422	0.0
206	group_3839	AJI96715.1	SAF domain protein	273	0.0
207	group_40	WP_042525131.1	diguanylate cyclase	463	0.0
208	group_422	AJI94248.1	putative a51L protein	227	5.73276e-164
209	group_4258	EEP98231.1	Enterobactin synthetase component C (Isochorismate synthase)	398	0.0
210	group_437	WP_042526903.1	DNA utilization protein GntX	228	6.73471e-160
211	group_4463	WP_004722822.1	SIS domain-containing protein	388	0.0
212	group_4483	WP_004720132.1	NDP-sugar synthase	387	0.0
213	group_456	CNE23894.1	membrane protein	183	6.93993e-124
214	group_4704	WP_038251585.1	ABC transporter permease	381	0.0
215	group_473	CNH90113.1	Uncharacterised protein	174	2.29982e-104
216	group_538	WP_042525802.1	winged helix-turn-helix domain-containing protein	222	8.46628e-153
217	group_576	STQ70110.1	Uncharacterised protein	107	1.84541e-66
218	group_579	AJI94423.1	putative chitinase	307	0.0
219	group_5896	WP_004721996.1	Fe(3+)-siderophore ABC transporter permease	351	0.0
220	group_602	WP_042526290.1	phage tail sheath family protein	356	0.0
221	group_6167	WP_038244842.1	iron-enterobactin ABC transporter permease	347	0.0
222	group_6315	WP_042524798.1	arginine N-succinyltransferase	346	0.0
223	group_635	WP_145497267.1	peptidase inhibitor family I36 protein	821	0.0
224	group_7066	WP_004721824.1	iron ABC transporter substrate-binding protein	338	0.0
225	group_721	CNE98974.1	Uncharacterised protein	61	5.86422e-31
226	group_7437	WP_004720609.1	cytochrome d ubiquinol oxidase subunit II	335	0.0
227	group_758	WP_080547552.1	polysaccharide lyase 8 family protein	782	0.0
228	group_7732	KGA51102.1	putative membrane protein	322	0.0
229	group_7860	WP_004719181.1	MCE family protein	312	0.0
230	group_7889	KGA43992.1	eamA-like transporter family protein	309	0.0
231	group_7890	WP_038396640.1	OmpG family monomeric porin	309	0.0
232	group_7891	WP_004720263.1	glycerophosphoryl diester phosphodiesterase	309	0.0
233	group_7904	WP_004718236.1	type 1 fimbrial protein	308	0.0
234	group_8225	EEP97809.1	Class II aldolase, tagatose bisphosphate family	284	0.0
235	group_8236	WP_004717446.1	2OG-Fe(II) oxygenase	283	0.0
236	group_8243	WP_080774108.1	energy transducer TonB	283	0.0
237	group_8268	EEP98306.1	HTH-type transcriptional regulator chbR	280	0.0
238	group_8325	WP_004722830.1	5-dehydro-4-deoxy-D-glucuronate isomerase	276	0.0
239	group_8333	WP_004717503.1	helix-turn-helix transcriptional regulator	275	0.0
240	group_8406	WP_038251292.1	SDR family oxidoreductase	269	0.0
241	group_8495	WP_004720601.1	phosphate starvation-inducible protein PhoH	262	0.0
242	group_8543	WP_004720639.1	Sua5/YciO/YrdC/YwlC family protein	259	0.0
243	group_8588	WP_004722825.1	PTS mannose/fructose/sorbose/N-acetylgalactosamine transporter subunit IIC	256	0.0
244	group_8602	WP_004720633.1	histidine utilization repressor	255	0.0
245	group_8661	KGA50314.1	2,3-dihydro-2,3-dihydroxybenzoate dehydrogenase	251	0.0
246	group_8743	WP_038244410.1	ABC transporter ATP-binding protein	246	0.0
247	group_8838	WP_038242277.1	two-component system response regulator DcuR	239	1.05264e-171
248	group_8982	KGA43702.1	putative orf18	230	2.33913e-163
249	group_9093	WP_038251427.1	CsgG/HfaB family protein	223	2.41647e-155
250	group_9094	WP_038243312.1	metalloregulator ArsR/SmtB family transcription factor	223	2.81306e-156
251	group_9112	CNB35865.1	Uncharacterised protein	222	9.66556e-151
252	group_9165	WP_038242727.1	DUF799 domain-containing protein	219	5.88015e-154
253	group_9180	WP_045844502.1	iron-containing redox enzyme family protein	218	4.74566e-157
254	group_932	WP_004722812.1	autotransporter outer membrane beta-barrel domain-containing protein	728	0.0
255	group_9365	WP_038251567.1	prepilin peptidase-dependent protein	207	1.38913e-149
256	group_9603	WP_038241745.1	phosphonate C-P lyase system protein PhnH	193	1.03748e-135
257	group_9633	WP_004722923.1	DJ-1/PfpI family protein	192	4.09037e-135
258	group_9796	KGA44211.1	fimbrial assembly family protein	184	3.98423e-127
259	group_9821	WP_161755742.1	DUF3828 domain-containing protein	183	8.66894e-128
260	group_9822	WP_004717505.1	kinase inhibitor	183	3.8563e-128
261	gspE	KGA50144.1	type II/IV secretion system family protein	526	0.0
262	gspF_epsF_1_epsF_3_epsF_2	WP_080748403.1	type II secretion system F family protein	396	0.0
263	hdeB	WP_038243283.1	acid-activated periplasmic chaperone HdeB	109	2.47921e-68
264	hisC_2	WP_004720616.1	PLP-dependent aminotransferase family protein	479	0.0
265	hutI	WP_042524804.1	imidazolonepropionase	406	0.0
266	kdgM	WP_038245321.1	membrane protein	230	3.14573e-163
267	kduD	WP_004722833.1	2-dehydro-3-deoxy-D-gluconate 5-dehydrogenase KduD	251	0.0
268	lacZ_1	WP_049688073.1	glycoside hydrolase family 2	740	0.0
269	lcfB	WP_038251291.1	long-chain fatty acid--CoA ligase	479	0.0
270	lgrE	ARZ00727.1	yersiniabactin biosynthetic protein YbtT	251	0.0
271	ligB	EEP98563.1	DNA ligase B	569	0.0
272	malP_3	WP_004720124.1	glycogen/starch/alpha-glucan phosphorylase	816	0.0
273	manX_1	WP_038245339.1	PTS sugar transporter subunit IIA	146	4.8822e-94
274	manZ_1	WP_038245337.1	PTS mannose/fructose/sorbose transporter family subunit IID	296	0.0
275	mbtB	WP_004721331.1	non-ribosomal peptide synthetase	1123	0.0
276	mdtD_1	WP_080547544.1	MFS transporter	479	0.0
277	mmgC	WP_004721325.1	acyl-CoA dehydrogenase family protein	376	0.0
278	mobA	WP_042526709.1	molybdenum cofactor guanylyltransferase MobA	197	5.04303e-140
279	nanM_1_nanM_2_nanM_3_nanM	ARZ02392.1	N-acetylneuraminic acid mutarotase	380	0.0
280	nhaC	WP_004721792.1	sodium:proton antiporter	505	0.0
281	opgE	WP_080717330.1	phosphoethanolamine transferase	508	0.0
282	phoE_1_phoE_2	AJI94673.1	gram-negative porin family protein	365	0.0
283	prsD_2_prsD_1	WP_004720589.1	type I secretion system permease/ATPase	580	0.0
284	prtC	WP_004720585.1	M10 family metallopeptidase	477	0.0
285	rcsB_2	WP_042524900.1	response regulator transcription factor	222	1.67307e-158
286	rfaQ_rfaQ_2	WP_145497119.1	putative lipopolysaccharide heptosyltransferase III	397	0.0
287	rhaS_1	WP_042524790.1	helix-turn-helix transcriptional regulator	292	0.0
288	rssB_2_rssB_1	WP_042527892.1	SpoIIE family protein phosphatase	428	0.0
289	sdh	WP_042526064.1	SDR family NAD(P)-dependent oxidoreductase	238	7.70357e-168
290	sfaG_2_sfaG	WP_004718231.1	type 1 fimbrial protein	190	1.48043e-120
291	sodC	WP_038251387.1	superoxide dismutase family protein	172	2.03396e-115
292	srlR	WP_038245331.1	DeoR/GlpR transcriptional regulator	258	0.0
293	tam_1_tam_2	WP_042525136.1	class I SAM-dependent methyltransferase	243	0.0
294	tolC_1	WP_004720593.1	TolC family outer membrane protein	448	0.0
295	vanX_ddpX	CNI34068.1	D-alanyl-D-alanine dipeptidase	301	0.0
296	viuB	WP_004720605.1	siderophore-interacting protein	278	0.0
297	xcpW_1_xcpW_2	WP_038251574.1	type II secretion system minor pseudopilin GspJ	206	1.11783e-142
298	yfcP	WP_042527862.1	type 1 fimbrial protein	176	5.01637e-119
299	yfdG	WP_042525331.1	GtrA family protein	121	3.00282e-74
300	yfdH_1	ARZ00419.1	undecaprenyl phosphate 4-deoxy-4-formamido-L-arabinose transferase	308	0.0
301	yjaB	KGA43971.1	acetyltransferase family protein	156	1.40485e-100
302	yodB_2_yodB_1	WP_042527886.1	cytochrome b	179	2.06444e-122
303	yteR	WP_004722834.1	glycoside hydrolase family 88 protein	352	0.0
Table S7b: Genes specifically absent in Yersinia ruckeri genomes.
No.	Panaroo sequence group	Accession	NCBI annotation	Length	e-Value
1	ybaY	WP_005272711.1	YbaY family lipoprotein	187	7.01498e-123
2	group_3098	WP_126287328.1	DUF853 domain-containing protein	518	0.0
3	tabA_2_tabA_1_tabA	WP_049599531.1	YhcH/YjgK/YiaL family protein	159	5.33532e-110
4	ddpA_ddpA_2_ddpA_1	WP_049599530.1	ABC transporter substrate-binding protein	522	0.0
5	ddpB	WP_049599527.1	ABC transporter permease	349	0.0
6	group_4251	WP_050101427.1	MULTISPECIES: zinc metallopeptidase	290	0.0
7	ddpC_ddpC_2_ddpC_1	CNK66990.1	putative permease	284	0.0
8	dppD_2_dppD_1	WP_025382447.1	ABC transporter ATP-binding protein	292	0.0
9	yieH	WP_129199083.1	6-phosphogluconate phosphatase	223	3.75653e-160
10	oppF_oppF_1_gsiA_1_oppF_2_oppF_3_oppF_4	CNI68843.1	ABC transporter ATP-binding protein	246	1.85889e-175
11	ghrB_ghrB_1	CRY55715.1	putative D-isomer specific 2-hydroxyacid dehydrogenase	351	0.0
12	group_4775	WP_049596600.1	sugar ABC transporter substrate-binding protein	358	0.0
13	group_4793	CND94261.1	Uncharacterized conserved protein	417	0.0
14	fhuB_fhuB_1_fhuB_2_fhuB_3	CNF68171.1	iron-hydroxamate transporter permease subunit	670	0.0
15	group_4880	CNE45467.1	putative transcriptional regulator	237	2.40221e-169
16	mdtH_1_mdtH_2_mdtH	WP_049596602.1	MFS transporter	410	0.0
17	poxB	WP_064512846.1	MULTISPECIES: ubiquinone-dependent pyruvate dehydrogenase	573	0.0
18	group_5223	WP_032818335.1	L-valine transporter subunit YgaH	113	3.19713e-67
19	ygaZ	WP_049601934.1	AzlC family ABC transporter permease	259	0.0
20	fhuD_fhuD_2	WP_071840304.1	Fe(3+)-hydroxamate ABC transporter substrate-binding protein FhuD	368	0.0
21	fhuC_fhuC_1_fhuC_2	CNH54368.1	iron-hydroxamate transporter ATP-binding subunit	285	0.0
22	fcuA_1_fcuA_2_fcuA	CND28414.1	ferrichrome receptor%2C TonB dependent	781	0.0
23	hisP	CQD72598.1	histidine/lysine/arginine/ornithine transporter subunit	279	0.0
24	group_5883	WP_025381847.1	AsmA family protein	749	0.0
25	gpr_gpr_1_gpr_2	WP_013650236.1	aldo/keto reductase	336	0.0
26	sodC1	WP_073990677.1	superoxide dismutase family protein	219	7.05482e-150
27	group_6688	CNE63518.1	putative methyltransferase	199	1.99359e-136
28	group_6715	WP_025383603.1	MULTISPECIES: NAD(P)H:quinone oxidoreductase	201	1.11551e-137
29	btuD_7_btuD_2_btuD_4_btuD_3_btuD_1_btuD_6_btuD_5	CNC05198.1	putative molybdenum transport ATP-binding protein ModF	519	0.0
30	lutR_lutR_2_lutR_1_lutR_3	WP_050113157.1	GntR family transcriptional regulator	250	0.0
31	group_7299	WP_019213211.1	MULTISPECIES: AEC family transporter	322	0.0
32	rbsC_2_rbsC_12_rbsC_1_rbsC_4_rbsC_7_rbsC_5	WP_050098536.1	MULTISPECIES: ABC transporter permease	332	0.0
33	mglA_2_mglA_3_araG_2_rbsA_7_mglA_4_xylG_2_mglA_1_xylG_1	SUP79169.1	sugar ABC transporter ATPase	549	0.0
34	hcxA_hcxA_1_hcxA_2	AAM86168.1	putative oxidoreductase	384	0.0

## Sheet: S8
Table S8: In silico functional annotation of genes present in Yersinia ruckeri strains by using the Cluster of Orthologous Groups (COG)
		Yersinia ruckeri
Total amount of input sequences:		303
Total number of sequence with assigned COG category		241
Percentage of CDS with assigned COG category per genome (%)		79.538
Total number of sequences with more than one COG category		26
Cluster of Orthologous Groups (COG) Categories Distribution
Information Storage and Processing:
Replication, recombination and repair (L):	L	2
Transcription (K):	K	20
Translation, ribosomal structure and biogenesis (J):	J	4
Total:		26
Percentage		12.1495
Cellular Processes and Signaling:
Cell wall/membrane/envelope biogenesis (M):	M	30
Signal transduction mechanisms (T):	T	10
Defense mechanisms (V):	V	1
Posttranslational modification, protein turnover, chaperones (O):	O	2
Intracellular trafficking, secretion, and vesicular transport (U):	U	26
Cell motility (N):	N	15
Cell cycle control, cell division, chromosome partitioning (D):	D	1
Total:		85
Percentage		39.7196
Metabolism:
Carbohydrate transport and metabolism (G):	G	27
Amino acid transport and metabolism (E):	E	16
Inorganic ion transport and metabolism (P):	P	20
Energy production and conversion (C):	C	9
Secondary metabolites biosynthesis, transport and catabolism (Q):	Q	15
Nucleotide transport and metabolism (F):	F	4
Lipid transport and metabolism (I):	I	5
Coenzyme transport and metabolism (H):	H	7
Total:		103
Percentage		48.1308
Total genes annotated with known COG function		214
Poorly Characterized:
Function unknown (S):	S	55

## Sheet: S9
	Table S9: Genes identified in the Yersinia ruckeri strains as specific for the species but not present in other Yersinia species based on genome wide association studies of the pangenome. Shown are specific genes that form clusters (referred to as genomic region) in genome of the type strain.
	Name	Specific to Y. ruckeri	Type	Genome Coordinates (Strain 16Y0180)	Length	Direction	product	EC_number
1	Genomic region 1			1552735 - 1602352	49618
2	Genomic region 1	yes	CDS	1552829 - 1552963	135	forward	hypothetical protein
3	Genomic region 1	yes	CDS	1553127 - 1554563	1437	reverse	6-phospho-beta-glucosidase (EC 3.2.1.86)	3.2.1.86
4	Genomic region 1	yes	CDS	1554625 - 1554759	135	reverse	hypothetical protein
5	Genomic region 1	yes	CDS	1554776 - 1556947	2172	forward	Dipeptidyl carboxypeptidase Dcp (EC 3.4.15.5)	3.4.15.5
6	Genomic region 1	no	CDS	1557424 - 1557996	573	forward	Methyl-accepting chemotaxis protein I (serine chemoreceptor protein)
7	Genomic region 1	no	CDS	1558120 - 1558263	144	forward	hypothetical protein
8	Genomic region 1	no	CDS	1558620 - 1559906	1287	forward	L-malate or citrate/H+ symporter CimH (TC 2.A.24.2.4)
9	Genomic region 1	yes	CDS	1560005 - 1560724	720	reverse	Fumarate respiration two-component response regulator DcuR
10	Genomic region 1	yes	CDS	1560717 - 1562348	1632	reverse	Fumarate respiration sensor kinase protein DcuS
11	Genomic region 1	no	CDS	1562816 - 1562935	120	forward	hypothetical protein
12	Genomic region 1	no	CDS	1563429 - 1564841	1413	forward	Citrate Succinate antiporter (TC 2.A.47.3.2)
13	Genomic region 1	no	CDS	1565460 - 1565600	141	forward	hypothetical protein
14	Genomic region 1	Yes	CDS	1565851 - 1567284	1434	forward	Serralysin (EC 3.4.24.40); yrp1	3.4.24.40
15	Genomic region 1	yes	CDS	1567590 - 1568003	414	forward	Alkaline proteinase inhibitor precursor
16	Genomic region 1	yes	CDS	1568107 - 1569849	1743	forward	Type I secretion system ATPase @ ABC-type protease exporter, ATP-binding component PrtD/AprD
17	Genomic region 1	yes	CDS	1569876 - 1571207	1332	forward	Type I secretion membrane fusion protein, HlyD family @ ABC-type protease exporter, membrane fusion protein (MFP) family component PrtE/AprE
18	Genomic region 1	yes	CDS	1571218 - 1572564	1347	forward	Type I secretion outer membrane protein, TolC family @ ABC-type protease exporter, outer membrane component PrtF/AprF
19	Genomic region 1	yes	CDS	1572770 - 1572865	96	forward	hypothetical protein
20	Genomic region 1	no	CDS	1573229 - 1573432	204	forward	COG2041: Sulfite oxidase and related enzymes
21	Genomic region 1	no	CDS	1573507 - 1573845	339	forward	hypothetical protein
22	Genomic region 1	yes	CDS	1573947 - 1574849	903	reverse	Permease of the drug/metabolite transporter (DMT) superfamily
23	Genomic region 1	yes	CDS	1575031 - 1575909	879	forward	Transcriptional regulator, AraC family
24	Genomic region 1	yes	CDS	1576545 - 1576847	303	forward	hypothetical protein
25	Genomic region 1	yes	CDS	1576869 - 1577657	789	forward	Phosphate starvation-inducible protein PhoH, predicted ATPase
26	Genomic region 1	yes	CDS	1577738 - 1578847	1110	reverse	Calcium/proton antiporter
27	Genomic region 1	yes	CDS	1579078 - 1579914	837	reverse	Iron-chelator utilization protein
28	Genomic region 1	yes	CDS	1580099 - 1581856	1758	reverse	Nitrate/nitrite sensor protein NarX
29	Genomic region 1	yes	CDS	1581921 - 1582088	168	reverse	Cytochrome d ubiquinol oxidase subunit X (EC 1.10.3.-)
30	Genomic region 1	yes	CDS	1582147 - 1583154	1008	reverse	Cytochrome d ubiquinol oxidase subunit II (EC 1.10.3.-)
31	Genomic region 1	yes	CDS	1583157 - 1584590	1434	reverse	Cytochrome d ubiquinol oxidase subunit I (EC 1.10.3.-)
32	Genomic region 1	no	CDS	1584669 - 1584824	156	reverse	hypothetical protein
33	Genomic region 1	yes	CDS	1584883 - 1586322	1440	forward	DNA-binding transcriptional regulator, MocR family / aminotransferase domain
34	Genomic region 1	yes	CDS	1587029 - 1588261	1233	forward	Succinylornithine transaminase (EC 2.6.1.81)	2.6.1.81
35	Genomic region 1	no	CDS	1588292 - 1589329	1038	forward	Arginine N-succinyltransferase (EC 2.3.1.109)	2.3.1.109
36	Genomic region 1	yes	CDS	1589326 - 1590813	1488	forward	Succinylglutamic semialdehyde dehydrogenase (EC 1.2.1.71)	1.2.1.71
37	Genomic region 1	yes	CDS	1590839 - 1592182	1344	forward	Succinylarginine dihydrolase (EC 3.5.3.23)	3.5.3.23
[truncated: 304 more rows]

[truncated: 1 more sheets: S10]
